# Supplementary material for: A review of the subfamily Acaenitinae Förster, 1869 (Hymenoptera, Ichneumonidae) from Ukrainian Carpathians
Source: Biodivers Data J. 2013 Dec 10;(1):e1008. doi: 10.3897/BDJ.1.e1008 (PMC3964695; doi:10.3897/BDJ.1.e1008)
Supplement: XML Treatment for Arotes [file BDJ.1.e1008-treatment1.xml]

<!DOCTYPE tp:taxon-treatment
  PUBLIC "-//TaxonX//DTD Taxonomic Treatment Publishing DTD v0 20100105//EN" "tax-treatment-NSO.dtd">
<tp:taxon-treatment xmlns:tp="http://www.plazi.org/taxpub"><tp:treatment-meta><mixed-citation publication-type="journal"><person-group><name><surname>Varga</surname><given-names>Alexander</given-names></name></person-group><article-title>A review of the subfamily <tp:taxon-name><tp:taxon-name-part taxon-name-part-type="subfamilia">Acaenitinae</tp:taxon-name-part></tp:taxon-name> Förster, 1869 (<tp:taxon-name><tp:taxon-name-part taxon-name-part-type="ordo">Hymenoptera</tp:taxon-name-part></tp:taxon-name>, <tp:taxon-name><tp:taxon-name-part taxon-name-part-type="familia">Ichneumonidae</tp:taxon-name-part></tp:taxon-name>) from Ukrainian Carpathians</article-title><source>Biodivers Data J</source><day>10</day><month>12</month><year>2013</year><volume>2013</volume><issue>1</issue><pub-id pub-id-type="doi">10.3897/BDJ.1.e1008</pub-id></mixed-citation></tp:treatment-meta><tp:nomenclature><tp:taxon-name>
            <tp:taxon-name-part taxon-name-part-type="genus">Arotes</tp:taxon-name-part>
          </tp:taxon-name><tp:taxon-authority>Gravenhorst, 1829</tp:taxon-authority><tp:nomenclature-citation-list><tp:nomenclature-citation><tp:taxon-name>
                <tp:taxon-name-part taxon-name-part-type="genus">Arotes</tp:taxon-name-part>
              </tp:taxon-name><tp:type-species><tp:taxon-name>
                  <tp:taxon-name-part taxon-name-part-type="genus">Arotes</tp:taxon-name-part>
                  <tp:taxon-name-part taxon-name-part-type="species">albicinctus</tp:taxon-name-part>
                </tp:taxon-name></tp:type-species></tp:nomenclature-citation></tp:nomenclature-citation-list></tp:nomenclature><tp:treatment-sec sec-type="Diagnosis"><title>Diagnosis</title><p>This genus is characterized by the combination of the following characters: clypeus transverse and basally flat, with transverse ridge, supra-antennal area with crest between antennal sockets, propodeum with well definded carinae, claws of all tarsi with appressed acute tooth, fore wing with areolet absent, intercubitus distal to vein 2m-cu, first metasomal tergite with white long setae on lateral and ventral parts.</p></tp:treatment-sec></tp:taxon-treatment>
