# Supplementary material for: A review of the subfamily Acaenitinae Förster, 1869 (Hymenoptera, Ichneumonidae) from Ukrainian Carpathians
Source: Biodivers Data J. 2013 Dec 10;(1):e1008. doi: 10.3897/BDJ.1.e1008 (PMC3964695; doi:10.3897/BDJ.1.e1008)
Supplement: XML Treatment for Arotes albicinctus [file BDJ.1.e1008-treatment2.xml]

<!DOCTYPE tp:taxon-treatment
  PUBLIC "-//TaxonX//DTD Taxonomic Treatment Publishing DTD v0 20100105//EN" "tax-treatment-NSO.dtd">
<tp:taxon-treatment xmlns:tp="http://www.plazi.org/taxpub"><tp:treatment-meta><mixed-citation publication-type="journal"><person-group><name><surname>Varga</surname><given-names>Alexander</given-names></name></person-group><article-title>A review of the subfamily <tp:taxon-name><tp:taxon-name-part taxon-name-part-type="subfamilia">Acaenitinae</tp:taxon-name-part></tp:taxon-name> Förster, 1869 (<tp:taxon-name><tp:taxon-name-part taxon-name-part-type="ordo">Hymenoptera</tp:taxon-name-part></tp:taxon-name>, <tp:taxon-name><tp:taxon-name-part taxon-name-part-type="familia">Ichneumonidae</tp:taxon-name-part></tp:taxon-name>) from Ukrainian Carpathians</article-title><source>Biodivers Data J</source><day>10</day><month>12</month><year>2013</year><volume>2013</volume><issue>1</issue><pub-id pub-id-type="doi">10.3897/BDJ.1.e1008</pub-id></mixed-citation></tp:treatment-meta><tp:nomenclature><tp:taxon-name>
            <tp:taxon-name-part taxon-name-part-type="genus">Arotes</tp:taxon-name-part>
            <tp:taxon-name-part taxon-name-part-type="species">albicinctus</tp:taxon-name-part>
          </tp:taxon-name><tp:taxon-authority>Gravenhorst, 1829</tp:taxon-authority><tp:nomenclature-citation-list><tp:nomenclature-citation><tp:taxon-name><tp:taxon-name-part taxon-name-part-type="genus">Arotes</tp:taxon-name-part> <tp:taxon-name-part taxon-name-part-type="species">annulicornis</tp:taxon-name-part></tp:taxon-name><comment> Kriechbaumer, 1894, syn. nov.</comment></tp:nomenclature-citation></tp:nomenclature-citation-list></tp:nomenclature><tp:treatment-sec sec-type="materials"><title>Materials</title><list list-type="alpha-lower" list-content="occurrences"><list-item><p><bold>Type status:</bold> <named-content xmlns:xlink="http://www.w3.org/1999/xlink" content-type="dwc:typeStatus" xlink:type="simple">Other material</named-content>. <bold>Occurrence:</bold> recordedBy: <named-content xmlns:xlink="http://www.w3.org/1999/xlink" content-type="dwc:recordedBy" xlink:type="simple">Varga</named-content>; individualCount: <named-content xmlns:xlink="http://www.w3.org/1999/xlink" content-type="dwc:individualCount" xlink:type="simple">Varga</named-content>; sex: <named-content xmlns:xlink="http://www.w3.org/1999/xlink" content-type="dwc:sex" xlink:type="simple">female</named-content>; <bold>Location:</bold> country: <named-content xmlns:xlink="http://www.w3.org/1999/xlink" content-type="dwc:country" xlink:type="simple">Ukraine</named-content>; stateProvince: <named-content xmlns:xlink="http://www.w3.org/1999/xlink" content-type="dwc:stateProvince" xlink:type="simple">Transcarpathian Region, Rakhiv District</named-content>; verbatimLocality: <named-content xmlns:xlink="http://www.w3.org/1999/xlink" content-type="dwc:verbatimLocality" xlink:type="simple">4 km NE of Kvasy</named-content>; verbatimElevation: <named-content xmlns:xlink="http://www.w3.org/1999/xlink" content-type="dwc:verbatimElevation" xlink:type="simple">1000 m</named-content>; verbatimLatitude: <named-content xmlns:xlink="http://www.w3.org/1999/xlink" content-type="dwc:verbatimLatitude" xlink:type="simple">48° 10' 19.08" N</named-content>; verbatimLongitude: <named-content xmlns:xlink="http://www.w3.org/1999/xlink" content-type="dwc:verbatimLongitude" xlink:type="simple">24° 18' 09.16" E</named-content>; <bold>Event:</bold> eventDate: <named-content xmlns:xlink="http://www.w3.org/1999/xlink" content-type="dwc:eventDate" xlink:type="simple">15 June 2012</named-content></p></list-item><list-item><p><bold>Type status:</bold> <named-content xmlns:xlink="http://www.w3.org/1999/xlink" content-type="dwc:typeStatus" xlink:type="simple">Other material</named-content>. <bold>Occurrence:</bold> recordedBy: <named-content xmlns:xlink="http://www.w3.org/1999/xlink" content-type="dwc:recordedBy" xlink:type="simple">Varga</named-content>; sex: <named-content xmlns:xlink="http://www.w3.org/1999/xlink" content-type="dwc:sex" xlink:type="simple">1 male, 2 females</named-content>; <bold>Location:</bold> country: <named-content xmlns:xlink="http://www.w3.org/1999/xlink" content-type="dwc:country" xlink:type="simple">Ukraine</named-content>; stateProvince: <named-content xmlns:xlink="http://www.w3.org/1999/xlink" content-type="dwc:stateProvince" xlink:type="simple">Transcarpathian Region, Rakhiv District</named-content>; verbatimLocality: <named-content xmlns:xlink="http://www.w3.org/1999/xlink" content-type="dwc:verbatimLocality" xlink:type="simple">4 km NE of Kvasy</named-content>; verbatimElevation: <named-content xmlns:xlink="http://www.w3.org/1999/xlink" content-type="dwc:verbatimElevation" xlink:type="simple">1000 m</named-content>; verbatimLatitude: <named-content xmlns:xlink="http://www.w3.org/1999/xlink" content-type="dwc:verbatimLatitude" xlink:type="simple">48° 10' 19.08" N</named-content>; verbatimLongitude: <named-content xmlns:xlink="http://www.w3.org/1999/xlink" content-type="dwc:verbatimLongitude" xlink:type="simple">24° 18' 09.16" E</named-content>; <bold>Event:</bold> eventDate: <named-content xmlns:xlink="http://www.w3.org/1999/xlink" content-type="dwc:eventDate" xlink:type="simple">24 June 2013</named-content></p></list-item></list></tp:treatment-sec><tp:treatment-sec sec-type="Description"><title>Description</title><sec sec-type="General features"><title>General features</title><p>Fore wing 13 mm long. Nervellus broken near the middle. Mandible with lower tooth longer than upper tooth. Flagellum with 37 segments. Head polished, face and partly clypeus with median longitudinal wrinkles. In dorsal view temples parallel behind eyes. Notauli strong. Mesopleuron, metapleuron, scutellum, mid and hind coxa and hind femur densely and clearly punctate. Metasoma polished, without well defined punctation. OTI 2.3. Hind femur robust.</p><p><italic>Female</italic>. Head, mesosoma and metasoma black. Coloration of first and second tergites varies (see "Taxon discussion") (Fig. <xref ref-type="fig" rid="F426249">1</xref><xref ref-type="fig" rid="F426254">a</xref>, <xref ref-type="fig" rid="F426255">b</xref>, <xref ref-type="fig" rid="F426256">c</xref>). Clypeus and mandibles black. Flagellum black with white ring, scape and pedicel black. Legs black: all coxae, trochanters and trochantelli almost black, fore and mid tibiae and tarsi ventrally, apex of fore and mid femora, base of hind femur and tibia and tarsomeres 2–5 of hind tarsus white.</p><p><italic>Male</italic>. Coloration as in female, but differs by face, tegula entirely andpedicel partly yellow. Flagellum yellow ventrally, without white ring. First and second tergites with wide apical light stripes (Fig. <xref ref-type="fig" rid="F426249">1</xref><xref ref-type="fig" rid="F426257">d</xref>).</p></sec></tp:treatment-sec><tp:treatment-sec sec-type="Biology"><title>Biology</title><sec sec-type="Hosts"><title>Hosts</title><p><italic><tp:taxon-name><tp:taxon-name-part taxon-name-part-type="genus">Plagionotus</tp:taxon-name-part></tp:taxon-name></italic> (<xref ref-type="bibr" rid="B375234">Sheng et al. 2002</xref>), <italic><tp:taxon-name><tp:taxon-name-part taxon-name-part-type="genus">Plagionotus</tp:taxon-name-part> <tp:taxon-name-part taxon-name-part-type="species">arcuatus</tp:taxon-name-part></tp:taxon-name></italic> (<xref ref-type="bibr" rid="B374704">Constantineanu and Pisica 1977</xref>) (<tp:taxon-name><tp:taxon-name-part taxon-name-part-type="familia">Cerambycidae</tp:taxon-name-part></tp:taxon-name>).</p></sec></tp:treatment-sec><tp:treatment-sec sec-type="Distribution"><title>Distribution</title><p>Albania (<xref ref-type="bibr" rid="B426189">Kolarov 1992</xref>), Austria (<xref ref-type="bibr" rid="B426170">Kazmierczak 1991</xref>), Azerbaijan (<xref ref-type="bibr" rid="B374903">Meyer 1934</xref>), Belarus (<xref ref-type="bibr" rid="B375214">Tereshkin 1989</xref>), Bulgaria (<xref ref-type="bibr" rid="B374801">Kolarov 1997</xref>), China (<xref ref-type="bibr" rid="B375224">Sheng and Sun 2007</xref>), former Czechoslovakia (<xref ref-type="bibr" rid="B426209">Sedivy 1989</xref>), Finland (<xref ref-type="bibr" rid="B375203">Hellén 1940</xref>), France (<xref ref-type="bibr" rid="B374684">Aubert 1968</xref>), Georgia (<xref ref-type="bibr" rid="B374903">Meyer 1934</xref>), Germany (<xref ref-type="bibr" rid="B374855">Horstmann 2001</xref>), Hungary (<xref ref-type="bibr" rid="B374675">Aubert 1969</xref>), Iran (<xref ref-type="bibr" rid="B375100">Masnadi-Yazdinejad et al. 2010</xref>), Italy (<xref ref-type="bibr" rid="B426199">Masi 1948</xref>), Korea (<xref ref-type="bibr" rid="B375070">Uchida 1955</xref>), Netherlands (<xref ref-type="bibr" rid="B375184">Zwakhals 1989</xref>), Poland (<xref ref-type="bibr" rid="B374733">Kazmierczak 2004</xref>), Portugal (<xref ref-type="bibr" rid="B426152">Blanchard 1840</xref>), Romania (<xref ref-type="bibr" rid="B374704">Constantineanu and Pisica 1977</xref>), Armenia, Russia (Altay Terr., Chita Reg., Irkutsk Reg., Khabarovsk Terr., Primor'ye Terr.) (<xref ref-type="bibr" rid="B374757">Kasparyan and Khalaim 2007</xref>), Spain (<xref ref-type="bibr" rid="B426122">Anento and Selfa 1996</xref>), Turkey (<xref ref-type="bibr" rid="B374781">Kolarov 1995</xref>), Ukraine (<xref ref-type="bibr" rid="B426132">Besser 1835</xref>), United Kingdom (<xref ref-type="bibr" rid="B426180">Kloet and Hincks 1945</xref>).</p></tp:treatment-sec><tp:treatment-sec sec-type="Notes"><title>Notes</title><p>The another European species, <italic><tp:taxon-name><tp:taxon-name-part taxon-name-part-type="genus">Arotes</tp:taxon-name-part> <tp:taxon-name-part taxon-name-part-type="species">ustulatus</tp:taxon-name-part></tp:taxon-name></italic> Kriechbaumer, 1894, differs from <italic><tp:taxon-name><tp:taxon-name-part taxon-name-part-type="genus">Arotes</tp:taxon-name-part> <tp:taxon-name-part taxon-name-part-type="species">albicinctus</tp:taxon-name-part></tp:taxon-name></italic> Gravenhorst, 1829 in coloration of legs (which are red except coxae) and in the possession of a fuscous spot on the apex of the fore wing.</p></tp:treatment-sec><tp:treatment-sec sec-type="Taxon discussion"><title>Taxon discussion</title><p>The main distinguishing characters, between <italic><tp:taxon-name><tp:taxon-name-part taxon-name-part-type="genus">Arotes</tp:taxon-name-part> <tp:taxon-name-part taxon-name-part-type="species">albicinctus</tp:taxon-name-part></tp:taxon-name></italic> Gravenhorst, 1829 and <italic><tp:taxon-name><tp:taxon-name-part taxon-name-part-type="genus">Arotes</tp:taxon-name-part> <tp:taxon-name-part taxon-name-part-type="species">annulicornis</tp:taxon-name-part></tp:taxon-name></italic> Kriechbaumer, 1894, given by various authors are the coloration of the first and second tergites of metasoma, which are entirely black in <italic><tp:taxon-name><tp:taxon-name-part taxon-name-part-type="genus">Arotes</tp:taxon-name-part> <tp:taxon-name-part taxon-name-part-type="species">annulicornis</tp:taxon-name-part></tp:taxon-name></italic> Kriechbaumer, 1894 and light-coloured posteriorly in <italic><tp:taxon-name><tp:taxon-name-part taxon-name-part-type="genus">Arotes</tp:taxon-name-part> <tp:taxon-name-part taxon-name-part-type="species">albicinctus</tp:taxon-name-part></tp:taxon-name></italic> Gravenhorst, 1829, and pterostigma, which is reddish centrally in <italic><tp:taxon-name><tp:taxon-name-part taxon-name-part-type="genus">Arotes</tp:taxon-name-part> <tp:taxon-name-part taxon-name-part-type="species">annulicornis</tp:taxon-name-part></tp:taxon-name></italic> Kriechbaumer, 1894 and entirely fuscous in <italic><tp:taxon-name><tp:taxon-name-part taxon-name-part-type="genus">Arotes</tp:taxon-name-part> <tp:taxon-name-part taxon-name-part-type="species">albicinctus</tp:taxon-name-part></tp:taxon-name></italic> Gravenhorst, 1829. <xref ref-type="bibr" rid="B374801">Kolarov (1997)</xref> and <xref ref-type="bibr" rid="B374704">Constantineanu and Pisica (1977)</xref> gave another character, the length of ovipositor sheaths, which are slightly shorter than body in <italic><tp:taxon-name><tp:taxon-name-part taxon-name-part-type="genus">Arotes</tp:taxon-name-part> <tp:taxon-name-part taxon-name-part-type="species">annulicornis</tp:taxon-name-part></tp:taxon-name></italic> Kriechbaumer, 1894 and as long as the body in <italic><tp:taxon-name><tp:taxon-name-part taxon-name-part-type="genus">Arotes</tp:taxon-name-part> <tp:taxon-name-part taxon-name-part-type="species">albicinctus</tp:taxon-name-part></tp:taxon-name></italic> Gravenhorst, 1829.</p><p>My examination of the holotype of <italic><tp:taxon-name><tp:taxon-name-part taxon-name-part-type="genus">Arotes</tp:taxon-name-part> <tp:taxon-name-part taxon-name-part-type="species">annulicornis</tp:taxon-name-part></tp:taxon-name></italic> Kriechbaumer, 1894, which is deposited at HNHM, demonstrated that the first and the second tergites have light-coloured (though very weak) posterior margins. The three of metioned above females (collected in the same locality) have first and second tergites varies from entirely black to white-striped. The coloration of the pterostigma is also varies in the studied specimens: from yellowish-brown centrally with fuscous margins to entirely fuscous. The ovipositorial sheaths are as long as the body in the specimens with black tergites, so no evident differences between the two species, <italic><tp:taxon-name><tp:taxon-name-part taxon-name-part-type="genus">Arotes</tp:taxon-name-part> <tp:taxon-name-part taxon-name-part-type="species">annulicornis</tp:taxon-name-part></tp:taxon-name></italic> Kriechbaumer, 1894 and <italic><tp:taxon-name><tp:taxon-name-part taxon-name-part-type="genus">Arotes</tp:taxon-name-part> <tp:taxon-name-part taxon-name-part-type="species">albicinctus</tp:taxon-name-part></tp:taxon-name></italic> Gravenhorst, 1829, may be found. <italic><tp:taxon-name><tp:taxon-name-part taxon-name-part-type="genus">Arotes</tp:taxon-name-part> <tp:taxon-name-part taxon-name-part-type="species">annulicornis</tp:taxon-name-part></tp:taxon-name></italic> Kriechbaumer, 1894 is therefore a junior synonym (syn. nov.).</p></tp:treatment-sec><tp:treatment-sec><!--Section generated to contain objects referenced in tp:taxon-treatment.--><fig-group id="F426249" position="float" orientation="portrait"><caption><p><bold><italic><tp:taxon-name><tp:taxon-name-part taxon-name-part-type="genus">Arotes</tp:taxon-name-part> <tp:taxon-name-part taxon-name-part-type="species">albicinctus</tp:taxon-name-part></tp:taxon-name></italic> Gravenhorst, 1829.</bold> First and second tergite of metasoma (dorsal view).</p></caption><fig id="F426254" position="float" orientation="portrait"><label>Figure 1a.</label><caption><p><italic><tp:taxon-name><tp:taxon-name-part taxon-name-part-type="genus">Arotes</tp:taxon-name-part> <tp:taxon-name-part taxon-name-part-type="species">annulicornis</tp:taxon-name-part></tp:taxon-name></italic> Kriechbaumer, 1894, female (holotype).</p></caption><graphic xmlns:xlink="http://www.w3.org/1999/xlink" xlink:href="biodiversity_data_journal-1-e1008-g001_a.jpg" position="float" orientation="portrait" xlink:type="simple"/></fig><fig id="F426255" position="float" orientation="portrait"><label>Figure 1b.</label><caption><p>Female 1, collected in Carpathians.</p></caption><graphic xmlns:xlink="http://www.w3.org/1999/xlink" xlink:href="biodiversity_data_journal-1-e1008-g001_b.jpg" position="float" orientation="portrait" xlink:type="simple"/></fig><fig id="F426256" position="float" orientation="portrait"><label>Figure 1c.</label><caption><p>Female 2, collected in Carpathians.</p></caption><graphic xmlns:xlink="http://www.w3.org/1999/xlink" xlink:href="biodiversity_data_journal-1-e1008-g001_c.jpg" position="float" orientation="portrait" xlink:type="simple"/></fig><fig id="F426257" position="float" orientation="portrait"><label>Figure 1d.</label><caption><p>Male, collected in Carpathians.</p></caption><graphic xmlns:xlink="http://www.w3.org/1999/xlink" xlink:href="biodiversity_data_journal-1-e1008-g001_d.jpg" position="float" orientation="portrait" xlink:type="simple"/></fig></fig-group><fig id="F426254" position="float" orientation="portrait"><label>Figure 1a.</label><caption><p><italic><tp:taxon-name><tp:taxon-name-part taxon-name-part-type="genus">Arotes</tp:taxon-name-part> <tp:taxon-name-part taxon-name-part-type="species">annulicornis</tp:taxon-name-part></tp:taxon-name></italic> Kriechbaumer, 1894, female (holotype).</p></caption><graphic xmlns:xlink="http://www.w3.org/1999/xlink" xlink:href="biodiversity_data_journal-1-e1008-g001_a.jpg" position="float" orientation="portrait" xlink:type="simple"/></fig><fig id="F426255" position="float" orientation="portrait"><label>Figure 1b.</label><caption><p>Female 1, collected in Carpathians.</p></caption><graphic xmlns:xlink="http://www.w3.org/1999/xlink" xlink:href="biodiversity_data_journal-1-e1008-g001_b.jpg" position="float" orientation="portrait" xlink:type="simple"/></fig><fig id="F426256" position="float" orientation="portrait"><label>Figure 1c.</label><caption><p>Female 2, collected in Carpathians.</p></caption><graphic xmlns:xlink="http://www.w3.org/1999/xlink" xlink:href="biodiversity_data_journal-1-e1008-g001_c.jpg" position="float" orientation="portrait" xlink:type="simple"/></fig><fig id="F426257" position="float" orientation="portrait"><label>Figure 1d.</label><caption><p>Male, collected in Carpathians.</p></caption><graphic xmlns:xlink="http://www.w3.org/1999/xlink" xlink:href="biodiversity_data_journal-1-e1008-g001_d.jpg" position="float" orientation="portrait" xlink:type="simple"/></fig></tp:treatment-sec><ref-list><ref id="B375234"><element-citation xmlns:xlink="http://www.w3.org/1999/xlink" publication-type="article" xlink:type="simple"><person-group person-group-type="author"><name name-style="western"><surname>Sheng</surname><given-names>M. L.</given-names></name><name name-style="western"><surname>Kou</surname><given-names>M. J.</given-names></name><name name-style="western"><surname>Cui</surname><given-names>Y. S.</given-names></name><name name-style="western"><surname>Bing</surname><given-names>J. C.</given-names></name><name name-style="western"><surname>Sun</surname><given-names>S. P.</given-names></name><name name-style="western"><surname>Su</surname><given-names>W.</given-names></name></person-group><year>2002</year><article-title>List of ichneumonids parasitizing wood boring insects in northern China.</article-title><source>Journal of Gansu Forestry Science and Technology</source><volume>27</volume><fpage>1</fpage><lpage>5</lpage></element-citation></ref><ref id="B374704"><element-citation xmlns:xlink="http://www.w3.org/1999/xlink" publication-type="book" xlink:type="simple"><person-group person-group-type="author"><name name-style="western"><surname>Constantineanu</surname><given-names>M. I.</given-names></name><name name-style="western"><surname>Pisica</surname><given-names>C.</given-names></name></person-group><year>1977</year><article-title><tp:taxon-name><tp:taxon-name-part taxon-name-part-type="ordo">Hymenoptera</tp:taxon-name-part></tp:taxon-name>, <tp:taxon-name><tp:taxon-name-part taxon-name-part-type="familia">Ichneumonidae</tp:taxon-name-part></tp:taxon-name>. Subfamiliile <tp:taxon-name><tp:taxon-name-part taxon-name-part-type="subfamilia">Ephialtinae</tp:taxon-name-part></tp:taxon-name>, <tp:taxon-name><tp:taxon-name-part taxon-name-part-type="subfamilia">Lycorininae</tp:taxon-name-part></tp:taxon-name>, <tp:taxon-name><tp:taxon-name-part taxon-name-part-type="subfamilia">Xoridinae</tp:taxon-name-part></tp:taxon-name> si <tp:taxon-name><tp:taxon-name-part taxon-name-part-type="subfamilia">Acaenitinae</tp:taxon-name-part></tp:taxon-name></article-title><volume>9</volume><publisher-name>Fauna Republicii Socialiste Romania</publisher-name><size units="page">305</size></element-citation></ref><ref id="B426189"><element-citation xmlns:xlink="http://www.w3.org/1999/xlink" publication-type="article" xlink:type="simple"><person-group person-group-type="author"><name name-style="western"><surname>Kolarov</surname><given-names>J. A.</given-names></name></person-group><year>1992</year><article-title>A catalogue of <tp:taxon-name><tp:taxon-name-part taxon-name-part-type="familia">Ichneumonidae</tp:taxon-name-part></tp:taxon-name> from Albany (<tp:taxon-name><tp:taxon-name-part taxon-name-part-type="ordo">Hymenoptera</tp:taxon-name-part></tp:taxon-name>, <tp:taxon-name><tp:taxon-name-part taxon-name-part-type="familia">Ichneumonidae</tp:taxon-name-part></tp:taxon-name>)</article-title><source>Entomofauna</source><volume>13</volume><fpage>261</fpage><lpage>268</lpage></element-citation></ref><ref id="B426170"><element-citation xmlns:xlink="http://www.w3.org/1999/xlink" publication-type="article" xlink:type="simple"><person-group person-group-type="author"><name name-style="western"><surname>Kazmierczak</surname><given-names>T.</given-names></name></person-group><year>1991</year><article-title><tp:taxon-name><tp:taxon-name-part taxon-name-part-type="familia">Ichneumonidae</tp:taxon-name-part></tp:taxon-name> (<tp:taxon-name><tp:taxon-name-part taxon-name-part-type="ordo">Hymenoptera</tp:taxon-name-part></tp:taxon-name>) of the surroundings of Gastein in the Alps. Part II</article-title><source>Acta Zoologica Cracoviensia</source><volume>34</volume><fpage>65</fpage><lpage>98</lpage></element-citation></ref><ref id="B374903"><element-citation xmlns:xlink="http://www.w3.org/1999/xlink" publication-type="book" xlink:type="simple"><person-group person-group-type="author"><name name-style="western"><surname>Meyer</surname><given-names>N. F.</given-names></name></person-group><year>1934</year><article-title>Parasitic <tp:taxon-name><tp:taxon-name-part taxon-name-part-type="ordo">Hymenoptera</tp:taxon-name-part></tp:taxon-name> of the family <tp:taxon-name><tp:taxon-name-part taxon-name-part-type="familia">Ichneumonidae</tp:taxon-name-part></tp:taxon-name> of the USSR and adjacent countries. <tp:taxon-name><tp:taxon-name-part taxon-name-part-type="subfamilia">Pimplinae</tp:taxon-name-part></tp:taxon-name></article-title><volume>3</volume><publisher-name>Izdatel'stvo Akademii Nauk SSSR</publisher-name><publisher-loc>Leningrad</publisher-loc><size units="page">271</size></element-citation></ref><ref id="B375214"><element-citation xmlns:xlink="http://www.w3.org/1999/xlink" publication-type="article" xlink:type="simple"><person-group person-group-type="author"><name name-style="western"><surname>Tereshkin</surname><given-names>A. M.</given-names></name></person-group><year>1989</year><article-title>Ichneunon-flies of fam. <tp:taxon-name><tp:taxon-name-part taxon-name-part-type="familia">Ichneumonidae</tp:taxon-name-part></tp:taxon-name> (<tp:taxon-name><tp:taxon-name-part taxon-name-part-type="ordo">Hymenoptera</tp:taxon-name-part></tp:taxon-name>) of Byelorussia. I. subfam. <tp:taxon-name><tp:taxon-name-part taxon-name-part-type="subfamilia">Pimplinae</tp:taxon-name-part></tp:taxon-name>, <tp:taxon-name><tp:taxon-name-part taxon-name-part-type="subfamilia">Xoridinae</tp:taxon-name-part></tp:taxon-name>, <tp:taxon-name><tp:taxon-name-part taxon-name-part-type="subfamilia">Acaenitinae</tp:taxon-name-part></tp:taxon-name></article-title><source>Vyestsi Akademii Navuk Byelarusi. Ser.biol. nav.</source><volume>1</volume><fpage>1</fpage><lpage>114</lpage></element-citation></ref><ref id="B374801"><element-citation xmlns:xlink="http://www.w3.org/1999/xlink" publication-type="book" xlink:type="simple"><person-group person-group-type="author"><name name-style="western"><surname>Kolarov</surname><given-names>J. A.</given-names></name></person-group><year>1997</year><article-title><tp:taxon-name><tp:taxon-name-part taxon-name-part-type="ordo">Hymenoptera</tp:taxon-name-part></tp:taxon-name>, <tp:taxon-name><tp:taxon-name-part taxon-name-part-type="familia">Ichneumonidae</tp:taxon-name-part></tp:taxon-name>. Part I. <tp:taxon-name><tp:taxon-name-part taxon-name-part-type="subfamilia">Pimplinae</tp:taxon-name-part></tp:taxon-name>, <tp:taxon-name><tp:taxon-name-part taxon-name-part-type="subfamilia">Xoridinae</tp:taxon-name-part></tp:taxon-name>, <tp:taxon-name><tp:taxon-name-part taxon-name-part-type="subfamilia">Acaenitinae</tp:taxon-name-part></tp:taxon-name>, <tp:taxon-name><tp:taxon-name-part taxon-name-part-type="subfamilia">Collyriinae</tp:taxon-name-part></tp:taxon-name>.</article-title><volume>25</volume><publisher-name>Fauna Bulgarica</publisher-name><size units="page">322</size></element-citation></ref><ref id="B375224"><element-citation xmlns:xlink="http://www.w3.org/1999/xlink" publication-type="article" xlink:type="simple"><person-group person-group-type="author"><name name-style="western"><surname>Sheng</surname><given-names>M. L.</given-names></name><name name-style="western"><surname>Sun</surname><given-names>S. P.</given-names></name></person-group><year>2007</year><article-title>The genus <italic><tp:taxon-name><tp:taxon-name-part taxon-name-part-type="genus">Arotes</tp:taxon-name-part></tp:taxon-name></italic> (<tp:taxon-name><tp:taxon-name-part taxon-name-part-type="ordo">Hymenoptera</tp:taxon-name-part></tp:taxon-name>, <tp:taxon-name><tp:taxon-name-part taxon-name-part-type="familia">Ichneumonidae</tp:taxon-name-part></tp:taxon-name>) of China with description of a new species.</article-title><source>Acta Zootaxonomica Sinica</source><volume>32</volume><fpage>962</fpage><lpage>965</lpage></element-citation></ref><ref id="B426209"><element-citation xmlns:xlink="http://www.w3.org/1999/xlink" publication-type="article" xlink:type="simple"><person-group person-group-type="author"><name name-style="western"><surname>Sedivy</surname><given-names>J.</given-names></name></person-group><year>1989</year><article-title>Check list of Czechoslovak insects III (<tp:taxon-name><tp:taxon-name-part taxon-name-part-type="ordo">Hymenoptera</tp:taxon-name-part></tp:taxon-name>)</article-title><source>Acta Faunistica Entomologica Musei Nationalis Pragae</source><volume>19</volume><fpage>1</fpage><lpage>194</lpage></element-citation></ref><ref id="B375203"><element-citation xmlns:xlink="http://www.w3.org/1999/xlink" publication-type="book" xlink:type="simple"><person-group person-group-type="author"><name name-style="western"><surname>Hellén</surname><given-names>W.</given-names></name></person-group><year>1940</year><article-title>Enumeratio insectorum Fenniae. II. <tp:taxon-name><tp:taxon-name-part taxon-name-part-type="ordo">Hymenoptera</tp:taxon-name-part></tp:taxon-name>.</article-title><publisher-name>O.Y.F. Tilgmann A.B. Helsungfors.</publisher-name><size units="page">32</size></element-citation></ref><ref id="B374684"><element-citation xmlns:xlink="http://www.w3.org/1999/xlink" publication-type="article" xlink:type="simple"><person-group person-group-type="author"><name name-style="western"><surname>Aubert</surname><given-names>J. F.</given-names></name></person-group><year>1968</year><article-title>Révision des travaux concernant les Ichneumonides de France et 6e supplément au catalogue de Gaulle (100 espèces nouvelles pour la faune française)</article-title><source>Bulletin de la Société Linnéenne de Lyon</source><volume>37</volume><fpage>133</fpage><lpage>144</lpage></element-citation></ref><ref id="B374855"><element-citation xmlns:xlink="http://www.w3.org/1999/xlink" publication-type="chapter" xlink:type="simple"><person-group person-group-type="author"><name name-style="western"><surname>Horstmann</surname><given-names>K.</given-names></name></person-group><year>2001</year><chapter-title><tp:taxon-name>
              <tp:taxon-name-part taxon-name-part-type="familia">Ichneumonidae</tp:taxon-name-part>
            </tp:taxon-name></chapter-title><person-group person-group-type="editor"><name name-style="western"><surname>Dathe</surname><given-names>H. H.</given-names></name><name name-style="western"><surname>Taeger</surname><given-names>A.</given-names></name><name name-style="western"><surname>Blank</surname><given-names>S. M.</given-names></name></person-group><role>Eds</role><article-title>"Verzeichnis der Hautflügler Deutschlands (Entomofauna Germanica 4)"</article-title><publisher-name>Entomolische Nachrichten und Berichte (Dresden), Bieheft</publisher-name></element-citation></ref><ref id="B374675"><element-citation xmlns:xlink="http://www.w3.org/1999/xlink" publication-type="book" xlink:type="simple"><person-group person-group-type="author"><name name-style="western"><surname>Aubert</surname><given-names>J. F.</given-names></name></person-group><year>1969</year><article-title>Les Ichneumonides ouest-palearctiques et leurs hotes 1. <tp:taxon-name><tp:taxon-name-part taxon-name-part-type="subfamilia">Pimplinae</tp:taxon-name-part></tp:taxon-name>, <tp:taxon-name><tp:taxon-name-part taxon-name-part-type="subfamilia">Xoridinae</tp:taxon-name-part></tp:taxon-name>, <tp:taxon-name><tp:taxon-name-part taxon-name-part-type="subfamilia">Acaenitinae</tp:taxon-name-part></tp:taxon-name></article-title><publisher-name>Laboratoire d'Evolution des Etres Organises</publisher-name><publisher-loc>Paris</publisher-loc><size units="page">302</size></element-citation></ref><ref id="B375100"><element-citation xmlns:xlink="http://www.w3.org/1999/xlink" publication-type="article" xlink:type="simple"><person-group person-group-type="author"><name name-style="western"><surname>Masnadi-Yazdinejad</surname><given-names>A.</given-names></name><name name-style="western"><surname>Jussila</surname><given-names>R.</given-names></name><name name-style="western"><surname>Riedel</surname><given-names>M.</given-names></name></person-group><year>2010</year><article-title>The Iranian fauna of the subfamilies <tp:taxon-name><tp:taxon-name-part taxon-name-part-type="subfamilia">Acaenitinae</tp:taxon-name-part></tp:taxon-name>, <tp:taxon-name><tp:taxon-name-part taxon-name-part-type="subfamilia">Banchinae</tp:taxon-name-part></tp:taxon-name>, <tp:taxon-name><tp:taxon-name-part taxon-name-part-type="subfamilia">Campopleginae</tp:taxon-name-part></tp:taxon-name>, <tp:taxon-name><tp:taxon-name-part taxon-name-part-type="subfamilia">Ophioninae</tp:taxon-name-part></tp:taxon-name> and <tp:taxon-name><tp:taxon-name-part taxon-name-part-type="subfamilia">Tryphoninae</tp:taxon-name-part></tp:taxon-name> (<tp:taxon-name><tp:taxon-name-part taxon-name-part-type="ordo">Hymenoptera</tp:taxon-name-part></tp:taxon-name>: <tp:taxon-name><tp:taxon-name-part taxon-name-part-type="familia">Ichneumonidae</tp:taxon-name-part></tp:taxon-name>) with some new records</article-title><source>Entomologica Fennica</source><volume>21</volume><fpage>70</fpage><lpage>83</lpage></element-citation></ref><ref id="B426199"><element-citation xmlns:xlink="http://www.w3.org/1999/xlink" publication-type="article" xlink:type="simple"><person-group person-group-type="author"><name name-style="western"><surname>Masi</surname><given-names>L.</given-names></name></person-group><year>1948</year><article-title>Reperti d'Imenotteri parassiti e note varie</article-title><source>Bollettino della Societa Entomologica Italiana</source><volume>78</volume><fpage>13</fpage><lpage>15</lpage></element-citation></ref><ref id="B375070"><element-citation xmlns:xlink="http://www.w3.org/1999/xlink" publication-type="article" xlink:type="simple"><person-group person-group-type="author"><name name-style="western"><surname>Uchida</surname><given-names>T.</given-names></name></person-group><year>1955</year><article-title>Die von Dr.K. Tsuneki in Korea gesammelten Ichneumoniden</article-title><source>Journal of the Faculty of Agriculture, Hokkaido University</source><volume>50</volume><fpage>95</fpage><lpage>133</lpage></element-citation></ref><ref id="B375184"><element-citation xmlns:xlink="http://www.w3.org/1999/xlink" publication-type="article" xlink:type="simple"><person-group person-group-type="author"><name name-style="western"><surname>Zwakhals</surname><given-names>C. J.</given-names></name></person-group><year>1989</year><article-title>The <tp:taxon-name><tp:taxon-name-part taxon-name-part-type="subfamilia">Acaenitinae</tp:taxon-name-part></tp:taxon-name> from the Netherlands and the host of <italic><tp:taxon-name><tp:taxon-name-part taxon-name-part-type="genus">Acaenitus</tp:taxon-name-part> <tp:taxon-name-part taxon-name-part-type="species">dubitator</tp:taxon-name-part></tp:taxon-name></italic> (<tp:taxon-name><tp:taxon-name-part taxon-name-part-type="ordo">Hymenoptera</tp:taxon-name-part></tp:taxon-name>: <tp:taxon-name><tp:taxon-name-part taxon-name-part-type="familia">Ichneumonidae</tp:taxon-name-part></tp:taxon-name>)</article-title><source>Entomologische Berichten</source><volume>49</volume><fpage>21</fpage><lpage>25</lpage></element-citation></ref><ref id="B374733"><element-citation xmlns:xlink="http://www.w3.org/1999/xlink" publication-type="article" xlink:type="simple"><person-group person-group-type="author"><name name-style="western"><surname>Kazmierczak</surname><given-names>T.</given-names></name></person-group><year>2004</year><article-title>Checklist of <tp:taxon-name><tp:taxon-name-part taxon-name-part-type="familia">Ichneumonidae</tp:taxon-name-part></tp:taxon-name> (<tp:taxon-name><tp:taxon-name-part taxon-name-part-type="ordo">Hymenoptera</tp:taxon-name-part></tp:taxon-name>) of Poland</article-title><source>Electronic Journal of Polish Agricultural Universities,</source><volume>7</volume><fpage>1</fpage><lpage>63</lpage></element-citation></ref><ref id="B426152"><element-citation xmlns:xlink="http://www.w3.org/1999/xlink" publication-type="book" xlink:type="simple"><person-group person-group-type="author"><name name-style="western"><surname>Blanchard</surname><given-names>E.</given-names></name></person-group><year>1840</year><article-title>Histoire naturelle des insectes</article-title><publisher-name>Animaux Articules par M. Brullé</publisher-name><publisher-loc>Paris</publisher-loc><size units="page">672</size></element-citation></ref><ref id="B374757"><element-citation xmlns:xlink="http://www.w3.org/1999/xlink" publication-type="chapter" xlink:type="simple"><person-group person-group-type="author"><name name-style="western"><surname>Kasparyan</surname><given-names>D. R.</given-names></name><name name-style="western"><surname>Khalaim</surname><given-names>A. I.</given-names></name></person-group><year>2007</year><chapter-title><tp:taxon-name><tp:taxon-name-part taxon-name-part-type="subfamilia">Pimplinae</tp:taxon-name-part></tp:taxon-name>, <tp:taxon-name><tp:taxon-name-part taxon-name-part-type="subfamilia">Tryphoninae</tp:taxon-name-part></tp:taxon-name>, <tp:taxon-name><tp:taxon-name-part taxon-name-part-type="subfamilia">Eucerotinae</tp:taxon-name-part></tp:taxon-name>, <tp:taxon-name><tp:taxon-name-part taxon-name-part-type="subfamilia">Xoridinae</tp:taxon-name-part></tp:taxon-name>, <tp:taxon-name><tp:taxon-name-part taxon-name-part-type="subfamilia">Agriotypinae</tp:taxon-name-part></tp:taxon-name>, <tp:taxon-name><tp:taxon-name-part taxon-name-part-type="subfamilia">Lycorininae</tp:taxon-name-part></tp:taxon-name>, <tp:taxon-name><tp:taxon-name-part taxon-name-part-type="subfamilia">Neorhacodinae</tp:taxon-name-part></tp:taxon-name>, <tp:taxon-name><tp:taxon-name-part taxon-name-part-type="subfamilia">Ctenopelmatinae</tp:taxon-name-part></tp:taxon-name>, <tp:taxon-name><tp:taxon-name-part taxon-name-part-type="subfamilia">Phrudinae</tp:taxon-name-part></tp:taxon-name>, <tp:taxon-name><tp:taxon-name-part taxon-name-part-type="subfamilia">Ophioninae</tp:taxon-name-part></tp:taxon-name>, <tp:taxon-name><tp:taxon-name-part taxon-name-part-type="subfamilia">Acaenitinae</tp:taxon-name-part></tp:taxon-name>, <tp:taxon-name><tp:taxon-name-part taxon-name-part-type="subfamilia">Collyriinae</tp:taxon-name-part></tp:taxon-name>, <tp:taxon-name><tp:taxon-name-part taxon-name-part-type="subfamilia">Mesochorinae</tp:taxon-name-part></tp:taxon-name>.</chapter-title><person-group person-group-type="editor"><name name-style="western"><surname>Lelej</surname><given-names>A. S.</given-names></name></person-group><role>Ed</role><article-title>Opredelitel’ nasekomykh Dalnego Vostoka Rossii</article-title><publisher-name>Dalnauka</publisher-name><publisher-loc>Vladivostok</publisher-loc></element-citation></ref><ref id="B426122"><element-citation xmlns:xlink="http://www.w3.org/1999/xlink" publication-type="article" xlink:type="simple"><person-group person-group-type="author"><name name-style="western"><surname>Anento</surname><given-names>J. L.</given-names></name><name name-style="western"><surname>Selfa</surname><given-names>J.</given-names></name></person-group><year>1996</year><article-title>Nouveaux apports à la connaissance des <tp:taxon-name><tp:taxon-name-part taxon-name-part-type="subfamilia">Acaeinitinae</tp:taxon-name-part></tp:taxon-name> espagnols (<tp:taxon-name><tp:taxon-name-part taxon-name-part-type="ordo">Hymenoptera</tp:taxon-name-part></tp:taxon-name>, <tp:taxon-name><tp:taxon-name-part taxon-name-part-type="familia">Ichneumonidae</tp:taxon-name-part></tp:taxon-name>)</article-title><source>Nouvelle Revue d'Entomologie</source><volume>13</volume><fpage>333</fpage><lpage>336</lpage></element-citation></ref><ref id="B374781"><element-citation xmlns:xlink="http://www.w3.org/1999/xlink" publication-type="article" xlink:type="simple"><person-group person-group-type="author"><name name-style="western"><surname>Kolarov</surname><given-names>J. A.</given-names></name></person-group><year>1995</year><article-title>A catalogue of the Turkish <tp:taxon-name><tp:taxon-name-part taxon-name-part-type="familia">Ichneumonidae</tp:taxon-name-part></tp:taxon-name> (<tp:taxon-name><tp:taxon-name-part taxon-name-part-type="ordo">Hymenoptera</tp:taxon-name-part></tp:taxon-name>)</article-title><source>Entomofauna</source><volume>16</volume><fpage>137</fpage><lpage>188</lpage></element-citation></ref><ref id="B426132"><element-citation xmlns:xlink="http://www.w3.org/1999/xlink" publication-type="article" xlink:type="simple"><person-group person-group-type="author"><name name-style="western"><surname>Besser</surname><given-names>W. V.</given-names></name></person-group><year>1835</year><article-title>Über die Ichneumonen Volhyniens</article-title><source>Bulletin de la Société Imperiale des Naturalistes de Moscou</source><volume>8</volume><fpage>171</fpage><lpage>176</lpage></element-citation></ref><ref id="B426180"><element-citation xmlns:xlink="http://www.w3.org/1999/xlink" publication-type="book" xlink:type="simple"><person-group person-group-type="author"><name name-style="western"><surname>Kloet</surname><given-names>G. S.</given-names></name><name name-style="western"><surname>Hincks</surname><given-names>W. D.</given-names></name></person-group><year>1945</year><article-title>A check list of British insects</article-title><publisher-name>Kloet &amp; Hincks</publisher-name><publisher-loc>Stockport</publisher-loc><size units="page">483</size></element-citation></ref></ref-list></tp:taxon-treatment>
