# Supplementary material for: A review of the subfamily Acaenitinae Förster, 1869 (Hymenoptera, Ichneumonidae) from Ukrainian Carpathians
Source: Biodivers Data J. 2013 Dec 10;(1):e1008. doi: 10.3897/BDJ.1.e1008 (PMC3964695; doi:10.3897/BDJ.1.e1008)
Supplement: XML Treatment for Coleocentrus [file BDJ.1.e1008-treatment3.xml]

<!DOCTYPE tp:taxon-treatment
  PUBLIC "-//TaxonX//DTD Taxonomic Treatment Publishing DTD v0 20100105//EN" "tax-treatment-NSO.dtd">
<tp:taxon-treatment xmlns:tp="http://www.plazi.org/taxpub"><tp:treatment-meta><mixed-citation publication-type="journal"><person-group><name><surname>Varga</surname><given-names>Alexander</given-names></name></person-group><article-title>A review of the subfamily <tp:taxon-name><tp:taxon-name-part taxon-name-part-type="subfamilia">Acaenitinae</tp:taxon-name-part></tp:taxon-name> Förster, 1869 (<tp:taxon-name><tp:taxon-name-part taxon-name-part-type="ordo">Hymenoptera</tp:taxon-name-part></tp:taxon-name>, <tp:taxon-name><tp:taxon-name-part taxon-name-part-type="familia">Ichneumonidae</tp:taxon-name-part></tp:taxon-name>) from Ukrainian Carpathians</article-title><source>Biodivers Data J</source><day>10</day><month>12</month><year>2013</year><volume>2013</volume><issue>1</issue><pub-id pub-id-type="doi">10.3897/BDJ.1.e1008</pub-id></mixed-citation></tp:treatment-meta><tp:nomenclature><tp:taxon-name>
            <tp:taxon-name-part taxon-name-part-type="genus">Coleocentrus</tp:taxon-name-part>
          </tp:taxon-name><tp:taxon-authority>Gravenhorst, 1829</tp:taxon-authority><tp:nomenclature-citation-list><tp:nomenclature-citation><tp:taxon-name>
                <tp:taxon-name-part taxon-name-part-type="genus">Coleocentrus</tp:taxon-name-part>
              </tp:taxon-name><tp:type-species><tp:taxon-name>
                  <tp:taxon-name-part taxon-name-part-type="genus">Ichneumon</tp:taxon-name-part>
                  <tp:taxon-name-part taxon-name-part-type="species">excitator</tp:taxon-name-part>
                </tp:taxon-name></tp:type-species></tp:nomenclature-citation></tp:nomenclature-citation-list></tp:nomenclature><tp:treatment-sec sec-type="Diagnosis"><title>Diagnosis</title><p>This genus is characterized by the combination of the following characters: clypeus transverse and basally flat, apex with median tubercle, supra-antennal area without crest between antennal sockets, epicnemial carina absent, propodeum with carinae varying from complete to absent (usually only dorsal longitudinal carinae), claws of fore and mid tarsi simple, fore wing with areolet present (petiolate triangular) or absent; if absent (<italic><tp:taxon-name><tp:taxon-name-part taxon-name-part-type="genus">Coleocentrus</tp:taxon-name-part> <tp:taxon-name-part taxon-name-part-type="species">exareolatus</tp:taxon-name-part></tp:taxon-name></italic> Kriechbaumer, 1894), then intercubitus basal to vein 2m-cu, tergites 2–3 of metasoma with basolateral grooves, male parameres with ventral emargination.</p></tp:treatment-sec></tp:taxon-treatment>
