# Supplementary material for: A review of the subfamily Acaenitinae Förster, 1869 (Hymenoptera, Ichneumonidae) from Ukrainian Carpathians
Source: Biodivers Data J. 2013 Dec 10;(1):e1008. doi: 10.3897/BDJ.1.e1008 (PMC3964695; doi:10.3897/BDJ.1.e1008)
Supplement: XML Treatment for Coleocentrus exareolatus [file BDJ.1.e1008-treatment4.xml]

<!DOCTYPE tp:taxon-treatment
  PUBLIC "-//TaxonX//DTD Taxonomic Treatment Publishing DTD v0 20100105//EN" "tax-treatment-NSO.dtd">
<tp:taxon-treatment xmlns:tp="http://www.plazi.org/taxpub"><tp:treatment-meta><mixed-citation publication-type="journal"><person-group><name><surname>Varga</surname><given-names>Alexander</given-names></name></person-group><article-title>A review of the subfamily <tp:taxon-name><tp:taxon-name-part taxon-name-part-type="subfamilia">Acaenitinae</tp:taxon-name-part></tp:taxon-name> Förster, 1869 (<tp:taxon-name><tp:taxon-name-part taxon-name-part-type="ordo">Hymenoptera</tp:taxon-name-part></tp:taxon-name>, <tp:taxon-name><tp:taxon-name-part taxon-name-part-type="familia">Ichneumonidae</tp:taxon-name-part></tp:taxon-name>) from Ukrainian Carpathians</article-title><source>Biodivers Data J</source><day>10</day><month>12</month><year>2013</year><volume>2013</volume><issue>1</issue><pub-id pub-id-type="doi">10.3897/BDJ.1.e1008</pub-id></mixed-citation></tp:treatment-meta><tp:nomenclature><tp:taxon-name>
            <tp:taxon-name-part taxon-name-part-type="genus">Coleocentrus</tp:taxon-name-part>
            <tp:taxon-name-part taxon-name-part-type="species">exareolatus</tp:taxon-name-part>
          </tp:taxon-name><tp:taxon-authority>Kriechbaumer, 1894</tp:taxon-authority></tp:nomenclature><tp:treatment-sec sec-type="materials"><title>Materials</title><list list-type="alpha-lower" list-content="occurrences"><list-item><p><bold>Type status:</bold> <named-content xmlns:xlink="http://www.w3.org/1999/xlink" content-type="dwc:typeStatus" xlink:type="simple">Other material</named-content>. <bold>Occurrence:</bold> recordedBy: <named-content xmlns:xlink="http://www.w3.org/1999/xlink" content-type="dwc:recordedBy" xlink:type="simple">Varga</named-content>; sex: <named-content xmlns:xlink="http://www.w3.org/1999/xlink" content-type="dwc:sex" xlink:type="simple">2 males</named-content>; <bold>Location:</bold> country: <named-content xmlns:xlink="http://www.w3.org/1999/xlink" content-type="dwc:country" xlink:type="simple">Ukraine</named-content>; stateProvince: <named-content xmlns:xlink="http://www.w3.org/1999/xlink" content-type="dwc:stateProvince" xlink:type="simple">Transcarpathian Region, Rakhiv District</named-content>; verbatimLocality: <named-content xmlns:xlink="http://www.w3.org/1999/xlink" content-type="dwc:verbatimLocality" xlink:type="simple">4 km NE of Kvasy</named-content>; verbatimElevation: <named-content xmlns:xlink="http://www.w3.org/1999/xlink" content-type="dwc:verbatimElevation" xlink:type="simple">1000 m</named-content>; verbatimLatitude: <named-content xmlns:xlink="http://www.w3.org/1999/xlink" content-type="dwc:verbatimLatitude" xlink:type="simple">48° 10' 19.08" N</named-content>; verbatimLongitude: <named-content xmlns:xlink="http://www.w3.org/1999/xlink" content-type="dwc:verbatimLongitude" xlink:type="simple">24° 18' 09.16" E</named-content>; <bold>Event:</bold> eventDate: <named-content xmlns:xlink="http://www.w3.org/1999/xlink" content-type="dwc:eventDate" xlink:type="simple">27 May 2011</named-content></p></list-item><list-item><p><bold>Type status:</bold> <named-content xmlns:xlink="http://www.w3.org/1999/xlink" content-type="dwc:typeStatus" xlink:type="simple">Other material</named-content>. <bold>Occurrence:</bold> sex: <named-content xmlns:xlink="http://www.w3.org/1999/xlink" content-type="dwc:sex" xlink:type="simple">female</named-content>; <bold>Record Level:</bold> institutionCode: <named-content xmlns:xlink="http://www.w3.org/1999/xlink" content-type="dwc:institutionCode" xlink:type="simple">ZIN</named-content></p></list-item></list></tp:treatment-sec><tp:treatment-sec sec-type="Description"><title>Description</title><sec sec-type="General features"><title>General features</title><p>Fore wing 17 mm long (in female) and 12-14 mm long (in male), areolet absent. Nervellus broken at upper 0.25. Mandible with equal teeth or lower tooth slighty longer than upper tooth. Flagellum with 37-38 segments. Head polished. In dorsal view temples parallel to narrowed behind eyes. Propodeum with weak apical carina. Metasoma matt, without well defined punctation. OTI 2.7.</p><p><italic>Female</italic>. Head and mesosoma black. Clypeus basally black, apically brownish. Mandibles black. Flagellum brownish. Pterostigma yellowish. Tegula yellow. Legs generally red, fore and mid tibia and tarsus yellowish-red, hind tibia and tarsus fuscous. Metasoma black with narrow apical white bands on tergites.</p><p><italic>Male</italic>. Head and mesosoma black. Face and clypeus black. Mandibles black. Flagellum black. Scape and pedicel yellow dorsally. Pterostigma yellowish. Tegula yellow. Legs: hind coxa red, fore and mid coxae, trochanters and trochantelli, tibiae and fore tarsus yellow, fore and mid femora, hind trochanter and trochantellus yellowish-red, hind tibia and tarsus fuscous. Metasoma black with narrow apical white bands on tergites.</p></sec></tp:treatment-sec><tp:treatment-sec sec-type="Biology"><title>Biology</title><sec sec-type="Hosts"><title>Hosts</title><p>Unknown.</p></sec></tp:treatment-sec><tp:treatment-sec sec-type="Distribution"><title>Distribution</title><p>Belarus (<xref ref-type="bibr" rid="B374845">Tereshkin 1987</xref>), Bulgaria (<xref ref-type="bibr" rid="B374801">Kolarov 1997</xref>), Germany (<xref ref-type="bibr" rid="B374855">Horstmann 2001</xref>), Hungary (<xref ref-type="bibr" rid="B374835">Kiss von Zilah 1924</xref>), Latvia (<xref ref-type="bibr" rid="B374869">Ozols 1958</xref>), Poland (<xref ref-type="bibr" rid="B374733">Kazmierczak 2004</xref>), Romania (<xref ref-type="bibr" rid="B374704">Constantineanu and Pisica 1977</xref>), Russia (Kamchatka Reg., Sankt Petersburg, Sakhalin Reg., Khabarovsk Terr., Primor'ye Terr.) (<xref ref-type="bibr" rid="B374903">Meyer 1934</xref>, <xref ref-type="bibr" rid="B374757">Kasparyan and Khalaim 2007</xref>), new for Ukraine.</p></tp:treatment-sec><tp:treatment-sec sec-type="Notes"><title>Notes</title><p>The female of another European species with fore wing without areolet, <italic><tp:taxon-name><tp:taxon-name-part taxon-name-part-type="genus">Coleocentrus</tp:taxon-name-part> <tp:taxon-name-part taxon-name-part-type="species">soldanskii</tp:taxon-name-part></tp:taxon-name></italic> Bischoff, 1915, has black coxae and two yellow spots on the lower part of face.</p></tp:treatment-sec><ref-list><ref id="B374845"><element-citation xmlns:xlink="http://www.w3.org/1999/xlink" publication-type="article" xlink:type="simple"><person-group person-group-type="author"><name name-style="western"><surname>Tereshkin</surname><given-names>A. M.</given-names></name></person-group><year>1987</year><article-title>Ichneumonid flies of the family <tp:taxon-name><tp:taxon-name-part taxon-name-part-type="familia">Ichneumonidae</tp:taxon-name-part></tp:taxon-name> (<tp:taxon-name><tp:taxon-name-part taxon-name-part-type="ordo">Hymenoptera</tp:taxon-name-part></tp:taxon-name>) from the Berezino Biosphere Reserve</article-title><source>Zapovedniki Belorussii</source><volume>11</volume><fpage>143</fpage><lpage>151</lpage></element-citation></ref><ref id="B374801"><element-citation xmlns:xlink="http://www.w3.org/1999/xlink" publication-type="book" xlink:type="simple"><person-group person-group-type="author"><name name-style="western"><surname>Kolarov</surname><given-names>J. A.</given-names></name></person-group><year>1997</year><article-title><tp:taxon-name><tp:taxon-name-part taxon-name-part-type="ordo">Hymenoptera</tp:taxon-name-part></tp:taxon-name>, <tp:taxon-name><tp:taxon-name-part taxon-name-part-type="familia">Ichneumonidae</tp:taxon-name-part></tp:taxon-name>. Part I. <tp:taxon-name><tp:taxon-name-part taxon-name-part-type="subfamilia">Pimplinae</tp:taxon-name-part></tp:taxon-name>, <tp:taxon-name><tp:taxon-name-part taxon-name-part-type="subfamilia">Xoridinae</tp:taxon-name-part></tp:taxon-name>, <tp:taxon-name><tp:taxon-name-part taxon-name-part-type="subfamilia">Acaenitinae</tp:taxon-name-part></tp:taxon-name>, <tp:taxon-name><tp:taxon-name-part taxon-name-part-type="subfamilia">Collyriinae</tp:taxon-name-part></tp:taxon-name>.</article-title><volume>25</volume><publisher-name>Fauna Bulgarica</publisher-name><size units="page">322</size></element-citation></ref><ref id="B374855"><element-citation xmlns:xlink="http://www.w3.org/1999/xlink" publication-type="chapter" xlink:type="simple"><person-group person-group-type="author"><name name-style="western"><surname>Horstmann</surname><given-names>K.</given-names></name></person-group><year>2001</year><chapter-title><tp:taxon-name>
              <tp:taxon-name-part taxon-name-part-type="familia">Ichneumonidae</tp:taxon-name-part>
            </tp:taxon-name></chapter-title><person-group person-group-type="editor"><name name-style="western"><surname>Dathe</surname><given-names>H. H.</given-names></name><name name-style="western"><surname>Taeger</surname><given-names>A.</given-names></name><name name-style="western"><surname>Blank</surname><given-names>S. M.</given-names></name></person-group><role>Eds</role><article-title>"Verzeichnis der Hautflügler Deutschlands (Entomofauna Germanica 4)"</article-title><publisher-name>Entomolische Nachrichten und Berichte (Dresden), Bieheft</publisher-name></element-citation></ref><ref id="B374835"><element-citation xmlns:xlink="http://www.w3.org/1999/xlink" publication-type="article" xlink:type="simple"><person-group person-group-type="author"><name name-style="western"><surname>Kiss von Zilah</surname><given-names>A.</given-names></name></person-group><year>1924</year><article-title>Beitrag zur Kenntnis der ungarischen und siebenbürgischen Ichneumoniden-(Schlupfwespen-) Fauna</article-title><source>Verhandlungen und Mitteilungen des Siebenburgischen Vereins für Naturwissenschaften in Hermannstadt</source><volume>72/74</volume><fpage>32</fpage><lpage>146</lpage></element-citation></ref><ref id="B374869"><element-citation xmlns:xlink="http://www.w3.org/1999/xlink" publication-type="article" xlink:type="simple"><person-group person-group-type="author"><name name-style="western"><surname>Ozols</surname><given-names>E. Ya.</given-names></name></person-group><year>1958</year><article-title>New species of <tp:taxon-name><tp:taxon-name-part taxon-name-part-type="familia">Ichneumonidae</tp:taxon-name-part></tp:taxon-name> from Latvian SSR.</article-title><source>Trudy Instituta Biologii Akademii Nauk Latvijskoj SSR</source><volume>5</volume><fpage>129</fpage><lpage>167</lpage></element-citation></ref><ref id="B374733"><element-citation xmlns:xlink="http://www.w3.org/1999/xlink" publication-type="article" xlink:type="simple"><person-group person-group-type="author"><name name-style="western"><surname>Kazmierczak</surname><given-names>T.</given-names></name></person-group><year>2004</year><article-title>Checklist of <tp:taxon-name><tp:taxon-name-part taxon-name-part-type="familia">Ichneumonidae</tp:taxon-name-part></tp:taxon-name> (<tp:taxon-name><tp:taxon-name-part taxon-name-part-type="ordo">Hymenoptera</tp:taxon-name-part></tp:taxon-name>) of Poland</article-title><source>Electronic Journal of Polish Agricultural Universities,</source><volume>7</volume><fpage>1</fpage><lpage>63</lpage></element-citation></ref><ref id="B374704"><element-citation xmlns:xlink="http://www.w3.org/1999/xlink" publication-type="book" xlink:type="simple"><person-group person-group-type="author"><name name-style="western"><surname>Constantineanu</surname><given-names>M. I.</given-names></name><name name-style="western"><surname>Pisica</surname><given-names>C.</given-names></name></person-group><year>1977</year><article-title><tp:taxon-name><tp:taxon-name-part taxon-name-part-type="ordo">Hymenoptera</tp:taxon-name-part></tp:taxon-name>, <tp:taxon-name><tp:taxon-name-part taxon-name-part-type="familia">Ichneumonidae</tp:taxon-name-part></tp:taxon-name>. Subfamiliile <tp:taxon-name><tp:taxon-name-part taxon-name-part-type="subfamilia">Ephialtinae</tp:taxon-name-part></tp:taxon-name>, <tp:taxon-name><tp:taxon-name-part taxon-name-part-type="subfamilia">Lycorininae</tp:taxon-name-part></tp:taxon-name>, <tp:taxon-name><tp:taxon-name-part taxon-name-part-type="subfamilia">Xoridinae</tp:taxon-name-part></tp:taxon-name> si <tp:taxon-name><tp:taxon-name-part taxon-name-part-type="subfamilia">Acaenitinae</tp:taxon-name-part></tp:taxon-name></article-title><volume>9</volume><publisher-name>Fauna Republicii Socialiste Romania</publisher-name><size units="page">305</size></element-citation></ref><ref id="B374903"><element-citation xmlns:xlink="http://www.w3.org/1999/xlink" publication-type="book" xlink:type="simple"><person-group person-group-type="author"><name name-style="western"><surname>Meyer</surname><given-names>N. F.</given-names></name></person-group><year>1934</year><article-title>Parasitic <tp:taxon-name><tp:taxon-name-part taxon-name-part-type="ordo">Hymenoptera</tp:taxon-name-part></tp:taxon-name> of the family <tp:taxon-name><tp:taxon-name-part taxon-name-part-type="familia">Ichneumonidae</tp:taxon-name-part></tp:taxon-name> of the USSR and adjacent countries. <tp:taxon-name><tp:taxon-name-part taxon-name-part-type="subfamilia">Pimplinae</tp:taxon-name-part></tp:taxon-name></article-title><volume>3</volume><publisher-name>Izdatel'stvo Akademii Nauk SSSR</publisher-name><publisher-loc>Leningrad</publisher-loc><size units="page">271</size></element-citation></ref><ref id="B374757"><element-citation xmlns:xlink="http://www.w3.org/1999/xlink" publication-type="chapter" xlink:type="simple"><person-group person-group-type="author"><name name-style="western"><surname>Kasparyan</surname><given-names>D. R.</given-names></name><name name-style="western"><surname>Khalaim</surname><given-names>A. I.</given-names></name></person-group><year>2007</year><chapter-title><tp:taxon-name><tp:taxon-name-part taxon-name-part-type="subfamilia">Pimplinae</tp:taxon-name-part></tp:taxon-name>, <tp:taxon-name><tp:taxon-name-part taxon-name-part-type="subfamilia">Tryphoninae</tp:taxon-name-part></tp:taxon-name>, <tp:taxon-name><tp:taxon-name-part taxon-name-part-type="subfamilia">Eucerotinae</tp:taxon-name-part></tp:taxon-name>, <tp:taxon-name><tp:taxon-name-part taxon-name-part-type="subfamilia">Xoridinae</tp:taxon-name-part></tp:taxon-name>, <tp:taxon-name><tp:taxon-name-part taxon-name-part-type="subfamilia">Agriotypinae</tp:taxon-name-part></tp:taxon-name>, <tp:taxon-name><tp:taxon-name-part taxon-name-part-type="subfamilia">Lycorininae</tp:taxon-name-part></tp:taxon-name>, <tp:taxon-name><tp:taxon-name-part taxon-name-part-type="subfamilia">Neorhacodinae</tp:taxon-name-part></tp:taxon-name>, <tp:taxon-name><tp:taxon-name-part taxon-name-part-type="subfamilia">Ctenopelmatinae</tp:taxon-name-part></tp:taxon-name>, <tp:taxon-name><tp:taxon-name-part taxon-name-part-type="subfamilia">Phrudinae</tp:taxon-name-part></tp:taxon-name>, <tp:taxon-name><tp:taxon-name-part taxon-name-part-type="subfamilia">Ophioninae</tp:taxon-name-part></tp:taxon-name>, <tp:taxon-name><tp:taxon-name-part taxon-name-part-type="subfamilia">Acaenitinae</tp:taxon-name-part></tp:taxon-name>, <tp:taxon-name><tp:taxon-name-part taxon-name-part-type="subfamilia">Collyriinae</tp:taxon-name-part></tp:taxon-name>, <tp:taxon-name><tp:taxon-name-part taxon-name-part-type="subfamilia">Mesochorinae</tp:taxon-name-part></tp:taxon-name>.</chapter-title><person-group person-group-type="editor"><name name-style="western"><surname>Lelej</surname><given-names>A. S.</given-names></name></person-group><role>Ed</role><article-title>Opredelitel’ nasekomykh Dalnego Vostoka Rossii</article-title><publisher-name>Dalnauka</publisher-name><publisher-loc>Vladivostok</publisher-loc></element-citation></ref></ref-list></tp:taxon-treatment>
