# Supplementary material for: A review of the subfamily Acaenitinae Förster, 1869 (Hymenoptera, Ichneumonidae) from Ukrainian Carpathians
Source: Biodivers Data J. 2013 Dec 10;(1):e1008. doi: 10.3897/BDJ.1.e1008 (PMC3964695; doi:10.3897/BDJ.1.e1008)
Supplement: XML Treatment for Coleocentrus heteropus [file BDJ.1.e1008-treatment6.xml]

<!DOCTYPE tp:taxon-treatment
  PUBLIC "-//TaxonX//DTD Taxonomic Treatment Publishing DTD v0 20100105//EN" "tax-treatment-NSO.dtd">
<tp:taxon-treatment xmlns:tp="http://www.plazi.org/taxpub"><tp:treatment-meta><mixed-citation publication-type="journal"><person-group><name><surname>Varga</surname><given-names>Alexander</given-names></name></person-group><article-title>A review of the subfamily <tp:taxon-name><tp:taxon-name-part taxon-name-part-type="subfamilia">Acaenitinae</tp:taxon-name-part></tp:taxon-name> Förster, 1869 (<tp:taxon-name><tp:taxon-name-part taxon-name-part-type="ordo">Hymenoptera</tp:taxon-name-part></tp:taxon-name>, <tp:taxon-name><tp:taxon-name-part taxon-name-part-type="familia">Ichneumonidae</tp:taxon-name-part></tp:taxon-name>) from Ukrainian Carpathians</article-title><source>Biodivers Data J</source><day>10</day><month>12</month><year>2013</year><volume>2013</volume><issue>1</issue><pub-id pub-id-type="doi">10.3897/BDJ.1.e1008</pub-id></mixed-citation></tp:treatment-meta><tp:nomenclature><tp:taxon-name>
            <tp:taxon-name-part taxon-name-part-type="genus">Coleocentrus</tp:taxon-name-part>
            <tp:taxon-name-part taxon-name-part-type="species">heteropus</tp:taxon-name-part>
          </tp:taxon-name><tp:taxon-authority>Thomson, 1894</tp:taxon-authority></tp:nomenclature><tp:treatment-sec sec-type="materials"><title>Materials</title><list list-type="alpha-lower" list-content="occurrences"><list-item><p><bold>Type status:</bold> <named-content xmlns:xlink="http://www.w3.org/1999/xlink" content-type="dwc:typeStatus" xlink:type="simple">Holotype</named-content>. <bold>Occurrence:</bold> sex: <named-content xmlns:xlink="http://www.w3.org/1999/xlink" content-type="dwc:sex" xlink:type="simple">female</named-content>; <bold>Record Level:</bold> institutionCode: <named-content xmlns:xlink="http://www.w3.org/1999/xlink" content-type="dwc:institutionCode" xlink:type="simple">ZMLU</named-content></p></list-item><list-item><p><bold>Type status:</bold> <named-content xmlns:xlink="http://www.w3.org/1999/xlink" content-type="dwc:typeStatus" xlink:type="simple">Other material</named-content>. <bold>Occurrence:</bold> recordedBy: <named-content xmlns:xlink="http://www.w3.org/1999/xlink" content-type="dwc:recordedBy" xlink:type="simple">Varga</named-content>; sex: <named-content xmlns:xlink="http://www.w3.org/1999/xlink" content-type="dwc:sex" xlink:type="simple">2 males, 2 females</named-content>; <bold>Location:</bold> country: <named-content xmlns:xlink="http://www.w3.org/1999/xlink" content-type="dwc:country" xlink:type="simple">Ukraine</named-content>; stateProvince: <named-content xmlns:xlink="http://www.w3.org/1999/xlink" content-type="dwc:stateProvince" xlink:type="simple">Ivano-Frankivsk Region, Bogorodchany District, Zhbyr</named-content>; verbatimLocality: <named-content xmlns:xlink="http://www.w3.org/1999/xlink" content-type="dwc:verbatimLocality" xlink:type="simple">7-8 km SW of Bogorodchany,</named-content>; verbatimElevation: <named-content xmlns:xlink="http://www.w3.org/1999/xlink" content-type="dwc:verbatimElevation" xlink:type="simple">400 m</named-content>; verbatimLatitude: <named-content xmlns:xlink="http://www.w3.org/1999/xlink" content-type="dwc:verbatimLatitude" xlink:type="simple">48° 47' 4.92" N</named-content>; verbatimLongitude: <named-content xmlns:xlink="http://www.w3.org/1999/xlink" content-type="dwc:verbatimLongitude" xlink:type="simple">24° 28' 46.45" E</named-content>; <bold>Event:</bold> eventDate: <named-content xmlns:xlink="http://www.w3.org/1999/xlink" content-type="dwc:eventDate" xlink:type="simple">23 May 2012</named-content></p></list-item><list-item><p><bold>Type status:</bold> <named-content xmlns:xlink="http://www.w3.org/1999/xlink" content-type="dwc:typeStatus" xlink:type="simple">Other material</named-content>. <bold>Occurrence:</bold> recordedBy: <named-content xmlns:xlink="http://www.w3.org/1999/xlink" content-type="dwc:recordedBy" xlink:type="simple">Varga</named-content>; sex: <named-content xmlns:xlink="http://www.w3.org/1999/xlink" content-type="dwc:sex" xlink:type="simple">male</named-content>; <bold>Location:</bold> country: <named-content xmlns:xlink="http://www.w3.org/1999/xlink" content-type="dwc:country" xlink:type="simple">Ukraine</named-content>; stateProvince: <named-content xmlns:xlink="http://www.w3.org/1999/xlink" content-type="dwc:stateProvince" xlink:type="simple">Ivano-Frankivsk Region, Bogorodchany District, Zhbyr</named-content>; verbatimLocality: <named-content xmlns:xlink="http://www.w3.org/1999/xlink" content-type="dwc:verbatimLocality" xlink:type="simple">7-8 km SW of Bogorodchany</named-content>; verbatimElevation: <named-content xmlns:xlink="http://www.w3.org/1999/xlink" content-type="dwc:verbatimElevation" xlink:type="simple">400 m</named-content>; verbatimLatitude: <named-content xmlns:xlink="http://www.w3.org/1999/xlink" content-type="dwc:verbatimLatitude" xlink:type="simple">48° 47' 4.92" N</named-content>; verbatimLongitude: <named-content xmlns:xlink="http://www.w3.org/1999/xlink" content-type="dwc:verbatimLongitude" xlink:type="simple">24° 28' 46.45" E</named-content>; <bold>Event:</bold> eventDate: <named-content xmlns:xlink="http://www.w3.org/1999/xlink" content-type="dwc:eventDate" xlink:type="simple">26 May 2012</named-content></p></list-item><list-item><p><bold>Type status:</bold> <named-content xmlns:xlink="http://www.w3.org/1999/xlink" content-type="dwc:typeStatus" xlink:type="simple">Other material</named-content>. <bold>Occurrence:</bold> recordedBy: <named-content xmlns:xlink="http://www.w3.org/1999/xlink" content-type="dwc:recordedBy" xlink:type="simple">Varga</named-content>; sex: <named-content xmlns:xlink="http://www.w3.org/1999/xlink" content-type="dwc:sex" xlink:type="simple">female</named-content>; <bold>Location:</bold> country: <named-content xmlns:xlink="http://www.w3.org/1999/xlink" content-type="dwc:country" xlink:type="simple">Ukraine</named-content>; stateProvince: <named-content xmlns:xlink="http://www.w3.org/1999/xlink" content-type="dwc:stateProvince" xlink:type="simple">Ivano-Frankivsk Region, Bogorodchany District, Zhbyr</named-content>; verbatimLocality: <named-content xmlns:xlink="http://www.w3.org/1999/xlink" content-type="dwc:verbatimLocality" xlink:type="simple">7-8 km SW of Bogorodchany</named-content>; verbatimElevation: <named-content xmlns:xlink="http://www.w3.org/1999/xlink" content-type="dwc:verbatimElevation" xlink:type="simple">400 m</named-content>; verbatimLatitude: <named-content xmlns:xlink="http://www.w3.org/1999/xlink" content-type="dwc:verbatimLatitude" xlink:type="simple">48° 47' 4.92" N</named-content>; verbatimLongitude: <named-content xmlns:xlink="http://www.w3.org/1999/xlink" content-type="dwc:verbatimLongitude" xlink:type="simple">24° 28' 46.45" E</named-content>; <bold>Event:</bold> eventDate: <named-content xmlns:xlink="http://www.w3.org/1999/xlink" content-type="dwc:eventDate" xlink:type="simple">24 June 2012</named-content></p></list-item><list-item><p><bold>Type status:</bold> <named-content xmlns:xlink="http://www.w3.org/1999/xlink" content-type="dwc:typeStatus" xlink:type="simple">Other material</named-content>. <bold>Occurrence:</bold> sex: <named-content xmlns:xlink="http://www.w3.org/1999/xlink" content-type="dwc:sex" xlink:type="simple">female</named-content>; <bold>Record Level:</bold> institutionCode: <named-content xmlns:xlink="http://www.w3.org/1999/xlink" content-type="dwc:institutionCode" xlink:type="simple">ZIN</named-content></p></list-item></list></tp:treatment-sec><tp:treatment-sec sec-type="Description"><title>Description</title><sec sec-type="General features"><title>General features</title><p>Fore wing 14-15 mm long (in female) and 9-13 mm long (in male), areolet present. Nervellus broken at upper 0.25. Mandible with equal teeth. Flagellum with 33 segments (in female) to 38 segments (in male). Head polished, without well definded punctation. In dorsal view temples parallel to slighty widened behind eyes. Mesopleuron densely rugulo-punctate. Propodeum only with weak traces of area apicalis or without carinae. Metasoma matt, without well defined punctation. OTI 2.5.</p><p><italic>Female</italic>. Head, mesosoma and metasoma black. Face black with two small yellow spots or almost black. Clypeus from reddish to dark-brownish. Mandible black. Flagellum almost black. Pterostigma brownish with fuscous margins. Tegula red-yellowish. Legs generally red, all coxae from at least black basally (holotype). to black with only red apex, hind tibia and tarsus fuscous.</p><p><italic>Male</italic>. Head, mesosoma and metasoma black. Face almost yellow. Clypeus red-brownish. Mandibles black. Flagellum black. Scape yellow dorsally. Pterostigma brownish with fuscous margins. Tegula yellow. Legs: all coxae black basally, apically yellowish-red, fore and mid legs except coxae, hind trochanter and trochantellus yellowish-red, hind femur red, hind tibia and tarsus fuscous.</p></sec></tp:treatment-sec><tp:treatment-sec sec-type="Biology"><title>Biology</title><sec sec-type="Hosts"><title>Hosts</title><p>Unknown.</p></sec></tp:treatment-sec><tp:treatment-sec sec-type="Distribution"><title>Distribution</title><p>Finland (<xref ref-type="bibr" rid="B375051">Hellén 1937</xref>), Hungary (<xref ref-type="bibr" rid="B374771">Kiss von Zilah 1926</xref>), Romania (<xref ref-type="bibr" rid="B374704">Constantineanu and Pisica 1977</xref>), Sweden (<xref ref-type="bibr" rid="B374675">Aubert 1969</xref>), new for Ukraine.</p></tp:treatment-sec><tp:treatment-sec sec-type="Notes"><title>Notes</title><p>The female of <italic><tp:taxon-name><tp:taxon-name-part taxon-name-part-type="genus">Coleocentrus</tp:taxon-name-part> <tp:taxon-name-part taxon-name-part-type="species">caligatus</tp:taxon-name-part></tp:taxon-name></italic> Gravenhorst, 1829 is similar to this species, but has entirely red hind coxae and more developed carinae of the propodeum. Male of <italic><tp:taxon-name><tp:taxon-name-part taxon-name-part-type="genus">Coleocentrus</tp:taxon-name-part> <tp:taxon-name-part taxon-name-part-type="species">heteropus</tp:taxon-name-part></tp:taxon-name></italic> Thomson, 1894 is similar to <italic><tp:taxon-name><tp:taxon-name-part taxon-name-part-type="genus">Coleocentrus</tp:taxon-name-part> <tp:taxon-name-part taxon-name-part-type="species">croceicornis</tp:taxon-name-part></tp:taxon-name></italic> (Gravenhorst, 1829), but the last one has reddish pterostigma and yellow flagellum (with dark base).</p></tp:treatment-sec><ref-list><ref id="B375051"><element-citation xmlns:xlink="http://www.w3.org/1999/xlink" publication-type="article" xlink:type="simple"><person-group person-group-type="author"><name name-style="western"><surname>Hellén</surname><given-names>W.</given-names></name></person-group><year>1937</year><article-title>Für die Fauna Finnlands neue Ichneumoniden: II. <tp:taxon-name><tp:taxon-name-part taxon-name-part-type="subfamilia">Cryptinae</tp:taxon-name-part></tp:taxon-name>, <tp:taxon-name><tp:taxon-name-part taxon-name-part-type="subfamilia">Pimplinae</tp:taxon-name-part></tp:taxon-name></article-title><source>Notulae Entomologicae</source><volume>17</volume><fpage>5</fpage><lpage>13</lpage></element-citation></ref><ref id="B374771"><element-citation xmlns:xlink="http://www.w3.org/1999/xlink" publication-type="article" xlink:type="simple"><person-group person-group-type="author"><name name-style="western"><surname>Kiss von Zilah</surname><given-names>A.</given-names></name></person-group><year>1926</year><article-title>Zweiter Beitrag zur Kenntnis der ungarischen und siebenbürgischen Ichneumoniden-(Schlupfwespen-) Fauna</article-title><source>Verhandlungen und Mitteilungen des Siebenburgischen Vereins für Naturwissenschaften in Hermannstadt</source><volume>75/76</volume><fpage>74</fpage><lpage>120</lpage></element-citation></ref><ref id="B374704"><element-citation xmlns:xlink="http://www.w3.org/1999/xlink" publication-type="book" xlink:type="simple"><person-group person-group-type="author"><name name-style="western"><surname>Constantineanu</surname><given-names>M. I.</given-names></name><name name-style="western"><surname>Pisica</surname><given-names>C.</given-names></name></person-group><year>1977</year><article-title><tp:taxon-name><tp:taxon-name-part taxon-name-part-type="ordo">Hymenoptera</tp:taxon-name-part></tp:taxon-name>, <tp:taxon-name><tp:taxon-name-part taxon-name-part-type="familia">Ichneumonidae</tp:taxon-name-part></tp:taxon-name>. Subfamiliile <tp:taxon-name><tp:taxon-name-part taxon-name-part-type="subfamilia">Ephialtinae</tp:taxon-name-part></tp:taxon-name>, <tp:taxon-name><tp:taxon-name-part taxon-name-part-type="subfamilia">Lycorininae</tp:taxon-name-part></tp:taxon-name>, <tp:taxon-name><tp:taxon-name-part taxon-name-part-type="subfamilia">Xoridinae</tp:taxon-name-part></tp:taxon-name> si <tp:taxon-name><tp:taxon-name-part taxon-name-part-type="subfamilia">Acaenitinae</tp:taxon-name-part></tp:taxon-name></article-title><volume>9</volume><publisher-name>Fauna Republicii Socialiste Romania</publisher-name><size units="page">305</size></element-citation></ref><ref id="B374675"><element-citation xmlns:xlink="http://www.w3.org/1999/xlink" publication-type="book" xlink:type="simple"><person-group person-group-type="author"><name name-style="western"><surname>Aubert</surname><given-names>J. F.</given-names></name></person-group><year>1969</year><article-title>Les Ichneumonides ouest-palearctiques et leurs hotes 1. <tp:taxon-name><tp:taxon-name-part taxon-name-part-type="subfamilia">Pimplinae</tp:taxon-name-part></tp:taxon-name>, <tp:taxon-name><tp:taxon-name-part taxon-name-part-type="subfamilia">Xoridinae</tp:taxon-name-part></tp:taxon-name>, <tp:taxon-name><tp:taxon-name-part taxon-name-part-type="subfamilia">Acaenitinae</tp:taxon-name-part></tp:taxon-name></article-title><publisher-name>Laboratoire d'Evolution des Etres Organises</publisher-name><publisher-loc>Paris</publisher-loc><size units="page">302</size></element-citation></ref></ref-list></tp:taxon-treatment>
