# Supplementary material for: A review of the subfamily Acaenitinae Förster, 1869 (Hymenoptera, Ichneumonidae) from Ukrainian Carpathians
Source: Biodivers Data J. 2013 Dec 10;(1):e1008. doi: 10.3897/BDJ.1.e1008 (PMC3964695; doi:10.3897/BDJ.1.e1008)
Supplement: XML Treatment for Coleocentrus soleatus [file BDJ.1.e1008-treatment7.xml]

<!DOCTYPE tp:taxon-treatment
  PUBLIC "-//TaxonX//DTD Taxonomic Treatment Publishing DTD v0 20100105//EN" "tax-treatment-NSO.dtd">
<tp:taxon-treatment xmlns:tp="http://www.plazi.org/taxpub"><tp:treatment-meta><mixed-citation publication-type="journal"><person-group><name><surname>Varga</surname><given-names>Alexander</given-names></name></person-group><article-title>A review of the subfamily <tp:taxon-name><tp:taxon-name-part taxon-name-part-type="subfamilia">Acaenitinae</tp:taxon-name-part></tp:taxon-name> Förster, 1869 (<tp:taxon-name><tp:taxon-name-part taxon-name-part-type="ordo">Hymenoptera</tp:taxon-name-part></tp:taxon-name>, <tp:taxon-name><tp:taxon-name-part taxon-name-part-type="familia">Ichneumonidae</tp:taxon-name-part></tp:taxon-name>) from Ukrainian Carpathians</article-title><source>Biodivers Data J</source><day>10</day><month>12</month><year>2013</year><volume>2013</volume><issue>1</issue><pub-id pub-id-type="doi">10.3897/BDJ.1.e1008</pub-id></mixed-citation></tp:treatment-meta><tp:nomenclature><tp:taxon-name>
            <tp:taxon-name-part taxon-name-part-type="genus">Coleocentrus</tp:taxon-name-part>
            <tp:taxon-name-part taxon-name-part-type="species">soleatus</tp:taxon-name-part>
          </tp:taxon-name><tp:taxon-authority>(Gravenhorst, 1829)</tp:taxon-authority></tp:nomenclature><tp:treatment-sec sec-type="materials"><title>Materials</title><list list-type="alpha-lower" list-content="occurrences"><list-item><p><bold>Type status:</bold> <named-content xmlns:xlink="http://www.w3.org/1999/xlink" content-type="dwc:typeStatus" xlink:type="simple">Other material</named-content>. <bold>Occurrence:</bold> recordedBy: <named-content xmlns:xlink="http://www.w3.org/1999/xlink" content-type="dwc:recordedBy" xlink:type="simple">Varga</named-content>; sex: <named-content xmlns:xlink="http://www.w3.org/1999/xlink" content-type="dwc:sex" xlink:type="simple">male</named-content>; <bold>Location:</bold> country: <named-content xmlns:xlink="http://www.w3.org/1999/xlink" content-type="dwc:country" xlink:type="simple">Ukraine</named-content>; stateProvince: <named-content xmlns:xlink="http://www.w3.org/1999/xlink" content-type="dwc:stateProvince" xlink:type="simple">Ivano-Frankivsk Region, Bogorodchany District, Dibrova</named-content>; verbatimLocality: <named-content xmlns:xlink="http://www.w3.org/1999/xlink" content-type="dwc:verbatimLocality" xlink:type="simple">5 km SW of Bogorodchany</named-content>; verbatimElevation: <named-content xmlns:xlink="http://www.w3.org/1999/xlink" content-type="dwc:verbatimElevation" xlink:type="simple">310 m</named-content>; verbatimLatitude: <named-content xmlns:xlink="http://www.w3.org/1999/xlink" content-type="dwc:verbatimLatitude" xlink:type="simple">48° 46' 10.35" N</named-content>; verbatimLongitude: <named-content xmlns:xlink="http://www.w3.org/1999/xlink" content-type="dwc:verbatimLongitude" xlink:type="simple">24° 30' 20.28" E</named-content>; <bold>Event:</bold> eventDate: <named-content xmlns:xlink="http://www.w3.org/1999/xlink" content-type="dwc:eventDate" xlink:type="simple">14 May 2011</named-content></p></list-item><list-item><p><bold>Type status:</bold> <named-content xmlns:xlink="http://www.w3.org/1999/xlink" content-type="dwc:typeStatus" xlink:type="simple">Other material</named-content>. <bold>Occurrence:</bold> recordedBy: <named-content xmlns:xlink="http://www.w3.org/1999/xlink" content-type="dwc:recordedBy" xlink:type="simple">Varga</named-content>; sex: <named-content xmlns:xlink="http://www.w3.org/1999/xlink" content-type="dwc:sex" xlink:type="simple">female</named-content>; <bold>Location:</bold> country: <named-content xmlns:xlink="http://www.w3.org/1999/xlink" content-type="dwc:country" xlink:type="simple">Ukraine</named-content>; stateProvince: <named-content xmlns:xlink="http://www.w3.org/1999/xlink" content-type="dwc:stateProvince" xlink:type="simple">Transcarpathian Region, Rakhiv District, Lazeschyna</named-content>; verbatimElevation: <named-content xmlns:xlink="http://www.w3.org/1999/xlink" content-type="dwc:verbatimElevation" xlink:type="simple">900-950 m</named-content>; verbatimLatitude: <named-content xmlns:xlink="http://www.w3.org/1999/xlink" content-type="dwc:verbatimLatitude" xlink:type="simple">48° 14' 52.47" N</named-content>; verbatimLongitude: <named-content xmlns:xlink="http://www.w3.org/1999/xlink" content-type="dwc:verbatimLongitude" xlink:type="simple">24° 24' 29.35" E</named-content>; <bold>Event:</bold> eventDate: <named-content xmlns:xlink="http://www.w3.org/1999/xlink" content-type="dwc:eventDate" xlink:type="simple">June 2010</named-content></p></list-item><list-item><p><bold>Type status:</bold> <named-content xmlns:xlink="http://www.w3.org/1999/xlink" content-type="dwc:typeStatus" xlink:type="simple">Other material</named-content>. <bold>Occurrence:</bold> sex: <named-content xmlns:xlink="http://www.w3.org/1999/xlink" content-type="dwc:sex" xlink:type="simple">male</named-content>; <bold>Record Level:</bold> institutionCode: <named-content xmlns:xlink="http://www.w3.org/1999/xlink" content-type="dwc:institutionCode" xlink:type="simple">ZIN</named-content></p></list-item></list></tp:treatment-sec><tp:treatment-sec sec-type="Description"><title>Description</title><sec sec-type="General features"><title>General features</title><p>Fore wing 11 mm long (in female) and 12 mm long (in male), areolet present. Nervellus broken at upper 0.25. Mandible with equal teeth. Flagellum with 31 segments (in female) and 33 segments (in male). Head polished, without well definded punctation. In dorsal view temples narrowed behind eyes. Mesopleuron weakly (in female) or densely (in male) rugulo-punctate. Propodeum with very weak longitudinal carinae over its entire length (in male) or only with weak traces of dorsal longitudinal carinae (in female). Metasoma mat (in female) or polished (in male), without well defined punctation. OTI 1.8.</p><p><italic>Female</italic>. Head, mesosoma and metasoma generally black. Face almost black. Clypeus black basally, reddish apically. Mandibles reddish basally. Flagellum almost black. Pterostigma brownish with fuscous margins. Tegula reddish-brown. Legs: mid coxae almost black, fore and hind coxae generally red, fore coxa basally, hind coxa apically (0.2) black, all femora, fore and mid tibiae and tarsi red, hind tibia apically and tarsus entirely fuscous, all trochanters and trochantelli red with black coloration. Lateral parts of apical margins of tergites 2-6 red.</p><p><italic>Male</italic>. Head and mesosoma black. Face almost yellow. Clypeus basally black, apically reddish. Mandibles black. Flagellum reddish-brown. Scape yellowish dorsally. Pterostigma yellowish. Tegula reddish-brown. Legs: hind coxa red with only apical 0.2 black, fore and mid coxae, fore trochanter and trochantellus and all femora red, mid and hind trochanters and trochantelli red with black coloration, fore tibia and tarsus, tarsomere 2 of hind tarsus partly, tarsomeres 3-5 entirely white, mid tibia and tarsus yellowish-red, hind tibia red with fuscous apex. Metasoma black basally and apically, red medially.</p></sec></tp:treatment-sec><tp:treatment-sec sec-type="Biology"><title>Biology</title><sec sec-type="Hosts"><title>Hosts</title><p>Unknown.</p></sec></tp:treatment-sec><tp:treatment-sec sec-type="Distribution"><title>Distribution</title><p>Bulgaria (<xref ref-type="bibr" rid="B374801">Kolarov 1997</xref>), China (Jilin, Liaoning) (<xref ref-type="bibr" rid="B375009">Sheng and Zhang 1999</xref>), Germany (<xref ref-type="bibr" rid="B375061">Townes et al. 1965</xref>), Hungary (<xref ref-type="bibr" rid="B374771">Kiss von Zilah 1926</xref>), Korea (<xref ref-type="bibr" rid="B375070">Uchida 1955</xref>), Poland (<xref ref-type="bibr" rid="B374879">Hedwig 1937</xref>), Romania (<xref ref-type="bibr" rid="B374704">Constantineanu and Pisica 1977</xref>), Russia (Caucasus), Ukraine (<xref ref-type="bibr" rid="B374743">Kasparyan 1981</xref>).</p></tp:treatment-sec><tp:treatment-sec sec-type="Notes"><title>Notes</title><p><xref ref-type="bibr" rid="B374704">Constantineanu and Pisica (1977)</xref> recorded <italic><tp:taxon-name><tp:taxon-name-part taxon-name-part-type="genus">Coleocentrus</tp:taxon-name-part> <tp:taxon-name-part taxon-name-part-type="species">borcei</tp:taxon-name-part></tp:taxon-name></italic> Constantineanu, 1929 from Romania, wich is very similar to the female of <italic><tp:taxon-name><tp:taxon-name-part taxon-name-part-type="genus">Coleocentrus</tp:taxon-name-part> <tp:taxon-name-part taxon-name-part-type="species">soleatus</tp:taxon-name-part></tp:taxon-name></italic> (Gravenhorst, 1829), but has a fuscous pterostigma (except base), entirely black trochanters, black clypeus and red lateral parts of apical margins of tergites 3-6.</p></tp:treatment-sec><ref-list><ref id="B374801"><element-citation xmlns:xlink="http://www.w3.org/1999/xlink" publication-type="book" xlink:type="simple"><person-group person-group-type="author"><name name-style="western"><surname>Kolarov</surname><given-names>J. A.</given-names></name></person-group><year>1997</year><article-title><tp:taxon-name><tp:taxon-name-part taxon-name-part-type="ordo">Hymenoptera</tp:taxon-name-part></tp:taxon-name>, <tp:taxon-name><tp:taxon-name-part taxon-name-part-type="familia">Ichneumonidae</tp:taxon-name-part></tp:taxon-name>. Part I. <tp:taxon-name><tp:taxon-name-part taxon-name-part-type="subfamilia">Pimplinae</tp:taxon-name-part></tp:taxon-name>, <tp:taxon-name><tp:taxon-name-part taxon-name-part-type="subfamilia">Xoridinae</tp:taxon-name-part></tp:taxon-name>, <tp:taxon-name><tp:taxon-name-part taxon-name-part-type="subfamilia">Acaenitinae</tp:taxon-name-part></tp:taxon-name>, <tp:taxon-name><tp:taxon-name-part taxon-name-part-type="subfamilia">Collyriinae</tp:taxon-name-part></tp:taxon-name>.</article-title><volume>25</volume><publisher-name>Fauna Bulgarica</publisher-name><size units="page">322</size></element-citation></ref><ref id="B375009"><element-citation xmlns:xlink="http://www.w3.org/1999/xlink" publication-type="article" xlink:type="simple"><person-group person-group-type="author"><name name-style="western"><surname>Sheng</surname><given-names>M. L.</given-names></name><name name-style="western"><surname>Zhang</surname><given-names>Y. X.</given-names></name></person-group><year>1999</year><article-title>Two new record species of the genus <italic><tp:taxon-name><tp:taxon-name-part taxon-name-part-type="genus">Coleocentrus</tp:taxon-name-part></tp:taxon-name></italic> (<tp:taxon-name><tp:taxon-name-part taxon-name-part-type="ordo">Hymenoptera</tp:taxon-name-part></tp:taxon-name>: <tp:taxon-name><tp:taxon-name-part taxon-name-part-type="familia">Ichneumonidae</tp:taxon-name-part></tp:taxon-name>) with a key to known species from China</article-title><source>Entomotaxonomia</source><volume>21</volume><fpage>223</fpage><lpage>224</lpage></element-citation></ref><ref id="B375061"><element-citation xmlns:xlink="http://www.w3.org/1999/xlink" publication-type="book" xlink:type="simple"><person-group person-group-type="author"><name name-style="western"><surname>Townes</surname><given-names>H. K.</given-names></name><name name-style="western"><surname>Momoi</surname><given-names>S.</given-names></name><name name-style="western"><surname>Townes</surname><given-names>M.</given-names></name></person-group><year>1965</year><article-title>A catalogue and reclassification of the eastern Palearctic <tp:taxon-name><tp:taxon-name-part taxon-name-part-type="familia">Ichneumonidae</tp:taxon-name-part></tp:taxon-name></article-title><volume>5</volume><publisher-name>Memoirs of the American Entomological Institute</publisher-name><size units="page">661</size></element-citation></ref><ref id="B374771"><element-citation xmlns:xlink="http://www.w3.org/1999/xlink" publication-type="article" xlink:type="simple"><person-group person-group-type="author"><name name-style="western"><surname>Kiss von Zilah</surname><given-names>A.</given-names></name></person-group><year>1926</year><article-title>Zweiter Beitrag zur Kenntnis der ungarischen und siebenbürgischen Ichneumoniden-(Schlupfwespen-) Fauna</article-title><source>Verhandlungen und Mitteilungen des Siebenburgischen Vereins für Naturwissenschaften in Hermannstadt</source><volume>75/76</volume><fpage>74</fpage><lpage>120</lpage></element-citation></ref><ref id="B375070"><element-citation xmlns:xlink="http://www.w3.org/1999/xlink" publication-type="article" xlink:type="simple"><person-group person-group-type="author"><name name-style="western"><surname>Uchida</surname><given-names>T.</given-names></name></person-group><year>1955</year><article-title>Die von Dr.K. Tsuneki in Korea gesammelten Ichneumoniden</article-title><source>Journal of the Faculty of Agriculture, Hokkaido University</source><volume>50</volume><fpage>95</fpage><lpage>133</lpage></element-citation></ref><ref id="B374879"><element-citation xmlns:xlink="http://www.w3.org/1999/xlink" publication-type="article" xlink:type="simple"><person-group person-group-type="author"><name name-style="western"><surname>Hedwig</surname><given-names>K.</given-names></name></person-group><year>1937</year><article-title>Verzeichnis der bisher in Schlesien aufgefundenen Hymenopteren. V. <tp:taxon-name><tp:taxon-name-part taxon-name-part-type="familia">Ichneumonidae</tp:taxon-name-part></tp:taxon-name></article-title><source>Zeitschrift für Entomologie</source><volume>18</volume><fpage>15</fpage><lpage>24</lpage></element-citation></ref><ref id="B374704"><element-citation xmlns:xlink="http://www.w3.org/1999/xlink" publication-type="book" xlink:type="simple"><person-group person-group-type="author"><name name-style="western"><surname>Constantineanu</surname><given-names>M. I.</given-names></name><name name-style="western"><surname>Pisica</surname><given-names>C.</given-names></name></person-group><year>1977</year><article-title><tp:taxon-name><tp:taxon-name-part taxon-name-part-type="ordo">Hymenoptera</tp:taxon-name-part></tp:taxon-name>, <tp:taxon-name><tp:taxon-name-part taxon-name-part-type="familia">Ichneumonidae</tp:taxon-name-part></tp:taxon-name>. Subfamiliile <tp:taxon-name><tp:taxon-name-part taxon-name-part-type="subfamilia">Ephialtinae</tp:taxon-name-part></tp:taxon-name>, <tp:taxon-name><tp:taxon-name-part taxon-name-part-type="subfamilia">Lycorininae</tp:taxon-name-part></tp:taxon-name>, <tp:taxon-name><tp:taxon-name-part taxon-name-part-type="subfamilia">Xoridinae</tp:taxon-name-part></tp:taxon-name> si <tp:taxon-name><tp:taxon-name-part taxon-name-part-type="subfamilia">Acaenitinae</tp:taxon-name-part></tp:taxon-name></article-title><volume>9</volume><publisher-name>Fauna Republicii Socialiste Romania</publisher-name><size units="page">305</size></element-citation></ref><ref id="B374743"><element-citation xmlns:xlink="http://www.w3.org/1999/xlink" publication-type="chapter" xlink:type="simple"><person-group person-group-type="author"><name name-style="western"><surname>Kasparyan</surname><given-names>D. R.</given-names></name></person-group><year>1981</year><chapter-title><tp:taxon-name><tp:taxon-name-part taxon-name-part-type="familia">Ichneumonidae</tp:taxon-name-part></tp:taxon-name>. 19 <tp:taxon-name><tp:taxon-name-part taxon-name-part-type="subfamilia">Mesochorinae</tp:taxon-name-part></tp:taxon-name>. 20 <tp:taxon-name><tp:taxon-name-part taxon-name-part-type="subfamilia">Acaenitinae</tp:taxon-name-part></tp:taxon-name>. 21 <tp:taxon-name><tp:taxon-name-part taxon-name-part-type="subfamilia">Microleptinae</tp:taxon-name-part></tp:taxon-name>. 22 <tp:taxon-name><tp:taxon-name-part taxon-name-part-type="subfamilia">Orthopelmatinae</tp:taxon-name-part></tp:taxon-name>. 23 <tp:taxon-name><tp:taxon-name-part taxon-name-part-type="subfamilia">Collyriinae</tp:taxon-name-part></tp:taxon-name>. 24 <tp:taxon-name><tp:taxon-name-part taxon-name-part-type="subfamilia">Orthocentrinae</tp:taxon-name-part></tp:taxon-name>. 25 <tp:taxon-name><tp:taxon-name-part taxon-name-part-type="subfamilia">Diplazontinae</tp:taxon-name-part></tp:taxon-name>.</chapter-title><person-group person-group-type="editor"><name name-style="western"><surname>Medvedev</surname><given-names>G. S.</given-names></name></person-group><role>Ed</role><article-title>Opredelitel’ nasekomykh Evropejskoj chasti SSSR</article-title><publisher-name>Nauka</publisher-name><publisher-loc>Leningrad</publisher-loc></element-citation></ref></ref-list></tp:taxon-treatment>
