# Supplementary material for: A review of the subfamily Acaenitinae Förster, 1869 (Hymenoptera, Ichneumonidae) from Ukrainian Carpathians
Source: Biodivers Data J. 2013 Dec 10;(1):e1008. doi: 10.3897/BDJ.1.e1008 (PMC3964695; doi:10.3897/BDJ.1.e1008)
Supplement: XML Treatment for Phaenolobus fulvicornis [file BDJ.1.e1008-treatment9.xml]

<!DOCTYPE tp:taxon-treatment
  PUBLIC "-//TaxonX//DTD Taxonomic Treatment Publishing DTD v0 20100105//EN" "tax-treatment-NSO.dtd">
<tp:taxon-treatment xmlns:tp="http://www.plazi.org/taxpub"><tp:treatment-meta><mixed-citation publication-type="journal"><person-group><name><surname>Varga</surname><given-names>Alexander</given-names></name></person-group><article-title>A review of the subfamily <tp:taxon-name><tp:taxon-name-part taxon-name-part-type="subfamilia">Acaenitinae</tp:taxon-name-part></tp:taxon-name> Förster, 1869 (<tp:taxon-name><tp:taxon-name-part taxon-name-part-type="ordo">Hymenoptera</tp:taxon-name-part></tp:taxon-name>, <tp:taxon-name><tp:taxon-name-part taxon-name-part-type="familia">Ichneumonidae</tp:taxon-name-part></tp:taxon-name>) from Ukrainian Carpathians</article-title><source>Biodivers Data J</source><day>10</day><month>12</month><year>2013</year><volume>2013</volume><issue>1</issue><pub-id pub-id-type="doi">10.3897/BDJ.1.e1008</pub-id></mixed-citation></tp:treatment-meta><tp:nomenclature><tp:taxon-name>
            <tp:taxon-name-part taxon-name-part-type="genus">Phaenolobus</tp:taxon-name-part>
            <tp:taxon-name-part taxon-name-part-type="species">fulvicornis</tp:taxon-name-part>
          </tp:taxon-name><tp:taxon-authority>(Gravenhorst, 1829)</tp:taxon-authority></tp:nomenclature><tp:treatment-sec sec-type="materials"><title>Materials</title><list list-type="alpha-lower" list-content="occurrences"><list-item><p><bold>Type status:</bold> <named-content xmlns:xlink="http://www.w3.org/1999/xlink" content-type="dwc:typeStatus" xlink:type="simple">Other material</named-content>. <bold>Occurrence:</bold> recordedBy: <named-content xmlns:xlink="http://www.w3.org/1999/xlink" content-type="dwc:recordedBy" xlink:type="simple">Sirenko A.</named-content>; sex: <named-content xmlns:xlink="http://www.w3.org/1999/xlink" content-type="dwc:sex" xlink:type="simple">female</named-content>; <bold>Location:</bold> country: <named-content xmlns:xlink="http://www.w3.org/1999/xlink" content-type="dwc:country" xlink:type="simple">Ukraine</named-content>; stateProvince: <named-content xmlns:xlink="http://www.w3.org/1999/xlink" content-type="dwc:stateProvince" xlink:type="simple">Ivano-Frankivsk</named-content>; verbatimElevation: <named-content xmlns:xlink="http://www.w3.org/1999/xlink" content-type="dwc:verbatimElevation" xlink:type="simple">250–300 m</named-content>; verbatimLatitude: <named-content xmlns:xlink="http://www.w3.org/1999/xlink" content-type="dwc:verbatimLatitude" xlink:type="simple">48° 55’ 24.48” N</named-content>; verbatimLongitude: <named-content xmlns:xlink="http://www.w3.org/1999/xlink" content-type="dwc:verbatimLongitude" xlink:type="simple">24° 42’ 40.02” E</named-content>; <bold>Event:</bold> eventDate: <named-content xmlns:xlink="http://www.w3.org/1999/xlink" content-type="dwc:eventDate" xlink:type="simple">May–June 2001</named-content></p></list-item></list></tp:treatment-sec><tp:treatment-sec sec-type="Description"><title>Description</title><sec sec-type="General features"><title>General features</title><p><italic>Female</italic>. Fore wing 8 mm long. Nervellus broken at upper third. Mandible with upper tooth a little longer than lower tooth. Flagellum with 23 segments. Head strongly rugulo-punctate. In dorsal view temples narrowed behind eyes. Malar space with subocular groove. Mesopleuron polished, densely and clearly punctate. Head and mesosoma black. Clypeus and mandibles black. Flagellum red-brown, scape and pedicel black. Pterostigma fuscous. Legs: all coxae black, trochanters red and trochantelli, hind femur and basal half of first tergite black, hind tibia and tarsus fuscous, fore and mid femora, tibiae, tarsi and metasoma red.</p></sec></tp:treatment-sec><tp:treatment-sec sec-type="Biology"><title>Biology</title><sec sec-type="Hosts"><title>Hosts</title><p><italic><tp:taxon-name><tp:taxon-name-part taxon-name-part-type="genus">Phytoecia</tp:taxon-name-part> <tp:taxon-name-part taxon-name-part-type="species">cephalotes</tp:taxon-name-part></tp:taxon-name></italic> Küster, 1846, <italic><tp:taxon-name><tp:taxon-name-part taxon-name-part-type="genus">Phytoecia</tp:taxon-name-part> <tp:taxon-name-part taxon-name-part-type="species">coerulescens</tp:taxon-name-part></tp:taxon-name></italic> (Scopoli, 1763) (<tp:taxon-name><tp:taxon-name-part taxon-name-part-type="familia">Cerambycidae</tp:taxon-name-part></tp:taxon-name>) (<xref ref-type="bibr" rid="B375039">Scaramozzino 1986</xref>).</p></sec></tp:treatment-sec><tp:treatment-sec sec-type="Distribution"><title>Distribution</title><p>Albania (<xref ref-type="bibr" rid="B374791">Kolarov and Andoni 1995</xref>), Algeria, Morocco, Israel, Italy, Portugal, Yugoslavia (<xref ref-type="bibr" rid="B374675">Aubert 1969</xref>), Belarus (<xref ref-type="bibr" rid="B375110">Sawoniewicz 2001</xref>), Bulgaria, Croatia, Serbia &amp; Montenegro, Turkey (<xref ref-type="bibr" rid="B374781">Kolarov 1995</xref>, <xref ref-type="bibr" rid="B374801">Kolarov 1997</xref>, <xref ref-type="bibr" rid="B374810">Kolarov 2008</xref>), Georgia (<xref ref-type="bibr" rid="B374723">Djanelidze 1966</xref>), Germany (<xref ref-type="bibr" rid="B374855">Horstmann 2001</xref>), Hungary (<xref ref-type="bibr" rid="B374771">Kiss von Zilah 1926</xref>), Iran (<xref ref-type="bibr" rid="B375100">Masnadi-Yazdinejad et al. 2010</xref>), Russia (Caucasus, Ryazan Reg.) (<xref ref-type="bibr" rid="B374743">Kasparyan 1981</xref>), Latvia (<xref ref-type="bibr" rid="B374869">Ozols 1958</xref>), Lithuania (<xref ref-type="bibr" rid="B374713">Constantineanu and Jonaitis 1979</xref>), Netherlands (<xref ref-type="bibr" rid="B375184">Zwakhals 1989</xref>), Poland (<xref ref-type="bibr" rid="B374879">Hedwig 1937</xref>), Romania (<xref ref-type="bibr" rid="B374704">Constantineanu and Pisica 1977</xref>), Spain (<xref ref-type="bibr" rid="B375090">Mazon et al. 2011</xref>), Switzerland (<xref ref-type="bibr" rid="B374694">Bauer 2002</xref>), Ukraine (<xref ref-type="bibr" rid="B374743">Kasparyan 1981</xref>).</p></tp:treatment-sec><tp:treatment-sec sec-type="Notes"><title>Notes</title><p>There are another three species of this genus recorded so far from Ukraine, including <italic><tp:taxon-name><tp:taxon-name-part taxon-name-part-type="genus">Phaenolobus</tp:taxon-name-part> <tp:taxon-name-part taxon-name-part-type="species">terebrator</tp:taxon-name-part></tp:taxon-name></italic> (Scopoli, 1763) with black metasoma and red hind femora, <italic><tp:taxon-name><tp:taxon-name-part taxon-name-part-type="genus">Phaenolobus</tp:taxon-name-part> <tp:taxon-name-part taxon-name-part-type="species">nigripennis</tp:taxon-name-part></tp:taxon-name></italic> (Gravenhorst, 1829) with only tergites 2-4 partly red, <italic><tp:taxon-name><tp:taxon-name-part taxon-name-part-type="genus">Phaenolobus</tp:taxon-name-part> <tp:taxon-name-part taxon-name-part-type="species">saltans</tp:taxon-name-part></tp:taxon-name></italic> (Gravenhorst, 1829) which has prepectal carina long, almost reaching subtegular ridge. <xref ref-type="bibr" rid="B374704">Constantineanu and Pisica (1977)</xref> additionally recorded another 3 new species, described from Romania, <italic><tp:taxon-name><tp:taxon-name-part taxon-name-part-type="genus">Phaenolobus</tp:taxon-name-part> <tp:taxon-name-part taxon-name-part-type="species">areolator</tp:taxon-name-part></tp:taxon-name></italic> (Constantineanu &amp; Constantineanu, 1968) having the entirely black flagellum and ovipositor longer than hind tibia, <italic><tp:taxon-name><tp:taxon-name-part taxon-name-part-type="genus">Phaenolobus</tp:taxon-name-part> <tp:taxon-name-part taxon-name-part-type="species">atrator</tp:taxon-name-part></tp:taxon-name></italic> (Constantineanu and Pisica, 1977), having the black metasoma and <italic><tp:taxon-name><tp:taxon-name-part taxon-name-part-type="genus">Phaenolobus</tp:taxon-name-part> <tp:taxon-name-part taxon-name-part-type="species">mucronatus</tp:taxon-name-part></tp:taxon-name></italic> (Constantineanu &amp; Constantineanu, 1968) having only tergites 2-4 partly red. But the last two species have also the second metasomal tergite with 2 oblique grooves on each side and that scaracter distinguishes these species from similar <italic><tp:taxon-name><tp:taxon-name-part taxon-name-part-type="genus">Phaenolobus</tp:taxon-name-part> <tp:taxon-name-part taxon-name-part-type="species">terebrator</tp:taxon-name-part></tp:taxon-name></italic> (Scopoli, 1763) and <italic><tp:taxon-name><tp:taxon-name-part taxon-name-part-type="genus">Phaenolobus</tp:taxon-name-part> <tp:taxon-name-part taxon-name-part-type="species">nigripennis</tp:taxon-name-part></tp:taxon-name></italic> (Gravenhorst, 1829) with the same coloration of metasoma respectively (<xref ref-type="bibr" rid="B426229">Kolarov and Gürbüz 2010</xref>).</p></tp:treatment-sec><ref-list><ref id="B375039"><element-citation xmlns:xlink="http://www.w3.org/1999/xlink" publication-type="article" xlink:type="simple"><person-group person-group-type="author"><name name-style="western"><surname>Scaramozzino</surname><given-names>P. L.</given-names></name></person-group><year>1986</year><article-title>A new <tp:taxon-name><tp:taxon-name-part taxon-name-part-type="subfamilia">Acaenitinae</tp:taxon-name-part></tp:taxon-name> from Ligurian Alps: <italic><tp:taxon-name><tp:taxon-name-part taxon-name-part-type="genus">Mesoclistus</tp:taxon-name-part> <tp:taxon-name-part taxon-name-part-type="species">casalei</tp:taxon-name-part></tp:taxon-name></italic> n.sp., with a check list of the Italian <tp:taxon-name><tp:taxon-name-part taxon-name-part-type="subfamilia">Acaenitinae</tp:taxon-name-part></tp:taxon-name> (<tp:taxon-name><tp:taxon-name-part taxon-name-part-type="ordo">Hymenoptera</tp:taxon-name-part></tp:taxon-name>, <tp:taxon-name><tp:taxon-name-part taxon-name-part-type="familia">Ichneumonidae</tp:taxon-name-part></tp:taxon-name>: <tp:taxon-name><tp:taxon-name-part taxon-name-part-type="subfamilia">Acaenitinae</tp:taxon-name-part></tp:taxon-name>)</article-title><source>Bollettino del Museo Regionale di Scienze Naturali - Torino</source><volume>4</volume><fpage>63</fpage><lpage>75</lpage></element-citation></ref><ref id="B374791"><element-citation xmlns:xlink="http://www.w3.org/1999/xlink" publication-type="article" xlink:type="simple"><person-group person-group-type="author"><name name-style="western"><surname>Kolarov</surname><given-names>J.</given-names></name><name name-style="western"><surname>Andoni</surname><given-names>V.</given-names></name></person-group><year>1995</year><article-title>A study of Albanian <tp:taxon-name><tp:taxon-name-part taxon-name-part-type="familia">Ichneumonidae</tp:taxon-name-part></tp:taxon-name> (<tp:taxon-name><tp:taxon-name-part taxon-name-part-type="ordo">Hymenoptera</tp:taxon-name-part></tp:taxon-name>). I. <tp:taxon-name><tp:taxon-name-part taxon-name-part-type="subfamilia">Pimplinae</tp:taxon-name-part></tp:taxon-name>, <tp:taxon-name><tp:taxon-name-part taxon-name-part-type="subfamilia">Tryphoninae</tp:taxon-name-part></tp:taxon-name> and <tp:taxon-name><tp:taxon-name-part taxon-name-part-type="subfamilia">Acaenitinae</tp:taxon-name-part></tp:taxon-name></article-title><source>Acta Entomologica Bulgarica</source><volume>2</volume><fpage>28</fpage><lpage>31</lpage></element-citation></ref><ref id="B374675"><element-citation xmlns:xlink="http://www.w3.org/1999/xlink" publication-type="book" xlink:type="simple"><person-group person-group-type="author"><name name-style="western"><surname>Aubert</surname><given-names>J. F.</given-names></name></person-group><year>1969</year><article-title>Les Ichneumonides ouest-palearctiques et leurs hotes 1. <tp:taxon-name><tp:taxon-name-part taxon-name-part-type="subfamilia">Pimplinae</tp:taxon-name-part></tp:taxon-name>, <tp:taxon-name><tp:taxon-name-part taxon-name-part-type="subfamilia">Xoridinae</tp:taxon-name-part></tp:taxon-name>, <tp:taxon-name><tp:taxon-name-part taxon-name-part-type="subfamilia">Acaenitinae</tp:taxon-name-part></tp:taxon-name></article-title><publisher-name>Laboratoire d'Evolution des Etres Organises</publisher-name><publisher-loc>Paris</publisher-loc><size units="page">302</size></element-citation></ref><ref id="B375110"><element-citation xmlns:xlink="http://www.w3.org/1999/xlink" publication-type="chapter" xlink:type="simple"><person-group person-group-type="author"><name name-style="western"><surname>Sawoniewicz</surname><given-names>J.</given-names></name></person-group><year>2001</year><chapter-title>Familia <tp:taxon-name><tp:taxon-name-part taxon-name-part-type="familia">Ichneumonidae</tp:taxon-name-part></tp:taxon-name></chapter-title><person-group person-group-type="editor"><name name-style="western"><surname>Gutowski</surname><given-names>J. M.</given-names></name><name name-style="western"><surname>Jaroszewicz</surname><given-names>B.</given-names></name></person-group><role>Eds</role><article-title>'Catalogue of the Fauna of Bialowieza Primeval Forest'</article-title><publisher-name>IBL</publisher-name><publisher-loc>Warszawa</publisher-loc></element-citation></ref><ref id="B374781"><element-citation xmlns:xlink="http://www.w3.org/1999/xlink" publication-type="article" xlink:type="simple"><person-group person-group-type="author"><name name-style="western"><surname>Kolarov</surname><given-names>J. A.</given-names></name></person-group><year>1995</year><article-title>A catalogue of the Turkish <tp:taxon-name><tp:taxon-name-part taxon-name-part-type="familia">Ichneumonidae</tp:taxon-name-part></tp:taxon-name> (<tp:taxon-name><tp:taxon-name-part taxon-name-part-type="ordo">Hymenoptera</tp:taxon-name-part></tp:taxon-name>)</article-title><source>Entomofauna</source><volume>16</volume><fpage>137</fpage><lpage>188</lpage></element-citation></ref><ref id="B374801"><element-citation xmlns:xlink="http://www.w3.org/1999/xlink" publication-type="book" xlink:type="simple"><person-group person-group-type="author"><name name-style="western"><surname>Kolarov</surname><given-names>J. A.</given-names></name></person-group><year>1997</year><article-title><tp:taxon-name><tp:taxon-name-part taxon-name-part-type="ordo">Hymenoptera</tp:taxon-name-part></tp:taxon-name>, <tp:taxon-name><tp:taxon-name-part taxon-name-part-type="familia">Ichneumonidae</tp:taxon-name-part></tp:taxon-name>. Part I. <tp:taxon-name><tp:taxon-name-part taxon-name-part-type="subfamilia">Pimplinae</tp:taxon-name-part></tp:taxon-name>, <tp:taxon-name><tp:taxon-name-part taxon-name-part-type="subfamilia">Xoridinae</tp:taxon-name-part></tp:taxon-name>, <tp:taxon-name><tp:taxon-name-part taxon-name-part-type="subfamilia">Acaenitinae</tp:taxon-name-part></tp:taxon-name>, <tp:taxon-name><tp:taxon-name-part taxon-name-part-type="subfamilia">Collyriinae</tp:taxon-name-part></tp:taxon-name>.</article-title><volume>25</volume><publisher-name>Fauna Bulgarica</publisher-name><size units="page">322</size></element-citation></ref><ref id="B374810"><element-citation xmlns:xlink="http://www.w3.org/1999/xlink" publication-type="article" xlink:type="simple"><person-group person-group-type="author"><name name-style="western"><surname>Kolarov</surname><given-names>J.</given-names></name></person-group><year>2008</year><article-title>A catalogue of the (former) Yugoslavian <tp:taxon-name><tp:taxon-name-part taxon-name-part-type="familia">Ichneumonidae</tp:taxon-name-part></tp:taxon-name> (<tp:taxon-name><tp:taxon-name-part taxon-name-part-type="ordo">Hymenoptera</tp:taxon-name-part></tp:taxon-name>, <tp:taxon-name><tp:taxon-name-part taxon-name-part-type="classis">Insecta</tp:taxon-name-part></tp:taxon-name>).</article-title><source>Linzer Biologische Beiträge</source><volume>40</volume><fpage>1585</fpage><lpage>1739</lpage></element-citation></ref><ref id="B374723"><element-citation xmlns:xlink="http://www.w3.org/1999/xlink" publication-type="article" xlink:type="simple"><person-group person-group-type="author"><name name-style="western"><surname>Djanelidze</surname><given-names>B. M.</given-names></name></person-group><year>1966</year><article-title>Ichneumonids (<tp:taxon-name><tp:taxon-name-part taxon-name-part-type="ordo">Hymenoptera</tp:taxon-name-part></tp:taxon-name>, <tp:taxon-name><tp:taxon-name-part taxon-name-part-type="familia">Ichneumonidae</tp:taxon-name-part></tp:taxon-name>) found for the first time in Georgiya</article-title><source>Soobshcheniya Akademii Nauk Gruzinskoi SSR</source><volume>43</volume><fpage>745</fpage><lpage>746</lpage></element-citation></ref><ref id="B374855"><element-citation xmlns:xlink="http://www.w3.org/1999/xlink" publication-type="chapter" xlink:type="simple"><person-group person-group-type="author"><name name-style="western"><surname>Horstmann</surname><given-names>K.</given-names></name></person-group><year>2001</year><chapter-title><tp:taxon-name>
              <tp:taxon-name-part taxon-name-part-type="familia">Ichneumonidae</tp:taxon-name-part>
            </tp:taxon-name></chapter-title><person-group person-group-type="editor"><name name-style="western"><surname>Dathe</surname><given-names>H. H.</given-names></name><name name-style="western"><surname>Taeger</surname><given-names>A.</given-names></name><name name-style="western"><surname>Blank</surname><given-names>S. M.</given-names></name></person-group><role>Eds</role><article-title>"Verzeichnis der Hautflügler Deutschlands (Entomofauna Germanica 4)"</article-title><publisher-name>Entomolische Nachrichten und Berichte (Dresden), Bieheft</publisher-name></element-citation></ref><ref id="B374771"><element-citation xmlns:xlink="http://www.w3.org/1999/xlink" publication-type="article" xlink:type="simple"><person-group person-group-type="author"><name name-style="western"><surname>Kiss von Zilah</surname><given-names>A.</given-names></name></person-group><year>1926</year><article-title>Zweiter Beitrag zur Kenntnis der ungarischen und siebenbürgischen Ichneumoniden-(Schlupfwespen-) Fauna</article-title><source>Verhandlungen und Mitteilungen des Siebenburgischen Vereins für Naturwissenschaften in Hermannstadt</source><volume>75/76</volume><fpage>74</fpage><lpage>120</lpage></element-citation></ref><ref id="B375100"><element-citation xmlns:xlink="http://www.w3.org/1999/xlink" publication-type="article" xlink:type="simple"><person-group person-group-type="author"><name name-style="western"><surname>Masnadi-Yazdinejad</surname><given-names>A.</given-names></name><name name-style="western"><surname>Jussila</surname><given-names>R.</given-names></name><name name-style="western"><surname>Riedel</surname><given-names>M.</given-names></name></person-group><year>2010</year><article-title>The Iranian fauna of the subfamilies <tp:taxon-name><tp:taxon-name-part taxon-name-part-type="subfamilia">Acaenitinae</tp:taxon-name-part></tp:taxon-name>, <tp:taxon-name><tp:taxon-name-part taxon-name-part-type="subfamilia">Banchinae</tp:taxon-name-part></tp:taxon-name>, <tp:taxon-name><tp:taxon-name-part taxon-name-part-type="subfamilia">Campopleginae</tp:taxon-name-part></tp:taxon-name>, <tp:taxon-name><tp:taxon-name-part taxon-name-part-type="subfamilia">Ophioninae</tp:taxon-name-part></tp:taxon-name> and <tp:taxon-name><tp:taxon-name-part taxon-name-part-type="subfamilia">Tryphoninae</tp:taxon-name-part></tp:taxon-name> (<tp:taxon-name><tp:taxon-name-part taxon-name-part-type="ordo">Hymenoptera</tp:taxon-name-part></tp:taxon-name>: <tp:taxon-name><tp:taxon-name-part taxon-name-part-type="familia">Ichneumonidae</tp:taxon-name-part></tp:taxon-name>) with some new records</article-title><source>Entomologica Fennica</source><volume>21</volume><fpage>70</fpage><lpage>83</lpage></element-citation></ref><ref id="B374743"><element-citation xmlns:xlink="http://www.w3.org/1999/xlink" publication-type="chapter" xlink:type="simple"><person-group person-group-type="author"><name name-style="western"><surname>Kasparyan</surname><given-names>D. R.</given-names></name></person-group><year>1981</year><chapter-title><tp:taxon-name><tp:taxon-name-part taxon-name-part-type="familia">Ichneumonidae</tp:taxon-name-part></tp:taxon-name>. 19 <tp:taxon-name><tp:taxon-name-part taxon-name-part-type="subfamilia">Mesochorinae</tp:taxon-name-part></tp:taxon-name>. 20 <tp:taxon-name><tp:taxon-name-part taxon-name-part-type="subfamilia">Acaenitinae</tp:taxon-name-part></tp:taxon-name>. 21 <tp:taxon-name><tp:taxon-name-part taxon-name-part-type="subfamilia">Microleptinae</tp:taxon-name-part></tp:taxon-name>. 22 <tp:taxon-name><tp:taxon-name-part taxon-name-part-type="subfamilia">Orthopelmatinae</tp:taxon-name-part></tp:taxon-name>. 23 <tp:taxon-name><tp:taxon-name-part taxon-name-part-type="subfamilia">Collyriinae</tp:taxon-name-part></tp:taxon-name>. 24 <tp:taxon-name><tp:taxon-name-part taxon-name-part-type="subfamilia">Orthocentrinae</tp:taxon-name-part></tp:taxon-name>. 25 <tp:taxon-name><tp:taxon-name-part taxon-name-part-type="subfamilia">Diplazontinae</tp:taxon-name-part></tp:taxon-name>.</chapter-title><person-group person-group-type="editor"><name name-style="western"><surname>Medvedev</surname><given-names>G. S.</given-names></name></person-group><role>Ed</role><article-title>Opredelitel’ nasekomykh Evropejskoj chasti SSSR</article-title><publisher-name>Nauka</publisher-name><publisher-loc>Leningrad</publisher-loc></element-citation></ref><ref id="B374869"><element-citation xmlns:xlink="http://www.w3.org/1999/xlink" publication-type="article" xlink:type="simple"><person-group person-group-type="author"><name name-style="western"><surname>Ozols</surname><given-names>E. Ya.</given-names></name></person-group><year>1958</year><article-title>New species of <tp:taxon-name><tp:taxon-name-part taxon-name-part-type="familia">Ichneumonidae</tp:taxon-name-part></tp:taxon-name> from Latvian SSR.</article-title><source>Trudy Instituta Biologii Akademii Nauk Latvijskoj SSR</source><volume>5</volume><fpage>129</fpage><lpage>167</lpage></element-citation></ref><ref id="B374713"><element-citation xmlns:xlink="http://www.w3.org/1999/xlink" publication-type="article" xlink:type="simple"><person-group person-group-type="author"><name name-style="western"><surname>Constantineanu</surname><given-names>M. I.</given-names></name><name name-style="western"><surname>Jonaitis</surname><given-names>V. P.</given-names></name></person-group><year>1979</year><article-title>On the Ichneumonid fauna (<tp:taxon-name><tp:taxon-name-part taxon-name-part-type="ordo">Hymenoptera</tp:taxon-name-part></tp:taxon-name>, <tp:taxon-name><tp:taxon-name-part taxon-name-part-type="familia">Ichneumonidae</tp:taxon-name-part></tp:taxon-name>) in associations of woody plants in the Lithuanian SSR</article-title><source>Acta Entomologica Lituanica</source><volume>4</volume><fpage>53</fpage><lpage>62</lpage></element-citation></ref><ref id="B375184"><element-citation xmlns:xlink="http://www.w3.org/1999/xlink" publication-type="article" xlink:type="simple"><person-group person-group-type="author"><name name-style="western"><surname>Zwakhals</surname><given-names>C. J.</given-names></name></person-group><year>1989</year><article-title>The <tp:taxon-name><tp:taxon-name-part taxon-name-part-type="subfamilia">Acaenitinae</tp:taxon-name-part></tp:taxon-name> from the Netherlands and the host of <italic><tp:taxon-name><tp:taxon-name-part taxon-name-part-type="genus">Acaenitus</tp:taxon-name-part> <tp:taxon-name-part taxon-name-part-type="species">dubitator</tp:taxon-name-part></tp:taxon-name></italic> (<tp:taxon-name><tp:taxon-name-part taxon-name-part-type="ordo">Hymenoptera</tp:taxon-name-part></tp:taxon-name>: <tp:taxon-name><tp:taxon-name-part taxon-name-part-type="familia">Ichneumonidae</tp:taxon-name-part></tp:taxon-name>)</article-title><source>Entomologische Berichten</source><volume>49</volume><fpage>21</fpage><lpage>25</lpage></element-citation></ref><ref id="B374879"><element-citation xmlns:xlink="http://www.w3.org/1999/xlink" publication-type="article" xlink:type="simple"><person-group person-group-type="author"><name name-style="western"><surname>Hedwig</surname><given-names>K.</given-names></name></person-group><year>1937</year><article-title>Verzeichnis der bisher in Schlesien aufgefundenen Hymenopteren. V. <tp:taxon-name><tp:taxon-name-part taxon-name-part-type="familia">Ichneumonidae</tp:taxon-name-part></tp:taxon-name></article-title><source>Zeitschrift für Entomologie</source><volume>18</volume><fpage>15</fpage><lpage>24</lpage></element-citation></ref><ref id="B374704"><element-citation xmlns:xlink="http://www.w3.org/1999/xlink" publication-type="book" xlink:type="simple"><person-group person-group-type="author"><name name-style="western"><surname>Constantineanu</surname><given-names>M. I.</given-names></name><name name-style="western"><surname>Pisica</surname><given-names>C.</given-names></name></person-group><year>1977</year><article-title><tp:taxon-name><tp:taxon-name-part taxon-name-part-type="ordo">Hymenoptera</tp:taxon-name-part></tp:taxon-name>, <tp:taxon-name><tp:taxon-name-part taxon-name-part-type="familia">Ichneumonidae</tp:taxon-name-part></tp:taxon-name>. Subfamiliile <tp:taxon-name><tp:taxon-name-part taxon-name-part-type="subfamilia">Ephialtinae</tp:taxon-name-part></tp:taxon-name>, <tp:taxon-name><tp:taxon-name-part taxon-name-part-type="subfamilia">Lycorininae</tp:taxon-name-part></tp:taxon-name>, <tp:taxon-name><tp:taxon-name-part taxon-name-part-type="subfamilia">Xoridinae</tp:taxon-name-part></tp:taxon-name> si <tp:taxon-name><tp:taxon-name-part taxon-name-part-type="subfamilia">Acaenitinae</tp:taxon-name-part></tp:taxon-name></article-title><volume>9</volume><publisher-name>Fauna Republicii Socialiste Romania</publisher-name><size units="page">305</size></element-citation></ref><ref id="B375090"><element-citation xmlns:xlink="http://www.w3.org/1999/xlink" publication-type="article" xlink:type="simple"><person-group person-group-type="author"><name name-style="western"><surname>Mazon</surname><given-names>M.</given-names></name><name name-style="western"><surname>Rodriguez-Berrio</surname><given-names>A.</given-names></name><name name-style="western"><surname>Bordera</surname><given-names>S.</given-names></name></person-group><year>2011</year><article-title>Estudio de la fauna de <tp:taxon-name><tp:taxon-name-part taxon-name-part-type="familia">Ichneumonidae</tp:taxon-name-part></tp:taxon-name> cenobiontes (<tp:taxon-name><tp:taxon-name-part taxon-name-part-type="classis">Insecta</tp:taxon-name-part></tp:taxon-name>: <tp:taxon-name><tp:taxon-name-part taxon-name-part-type="ordo">Hymenoptera</tp:taxon-name-part></tp:taxon-name>) en un ecosistema de montana mediterranea, III. Subfamilias <tp:taxon-name><tp:taxon-name-part taxon-name-part-type="subfamilia">Acaenitinae</tp:taxon-name-part></tp:taxon-name>, <tp:taxon-name><tp:taxon-name-part taxon-name-part-type="subfamilia">Anomaloninae</tp:taxon-name-part></tp:taxon-name>, <tp:taxon-name><tp:taxon-name-part taxon-name-part-type="subfamilia">Collyriinae</tp:taxon-name-part></tp:taxon-name>, <tp:taxon-name><tp:taxon-name-part taxon-name-part-type="subfamilia">Diplazontinae</tp:taxon-name-part></tp:taxon-name>, <tp:taxon-name><tp:taxon-name-part taxon-name-part-type="subfamilia">Metopiinae</tp:taxon-name-part></tp:taxon-name>, <tp:taxon-name><tp:taxon-name-part taxon-name-part-type="subfamilia">Ophioninae</tp:taxon-name-part></tp:taxon-name>, <tp:taxon-name><tp:taxon-name-part taxon-name-part-type="subfamilia">Orthocentrinae</tp:taxon-name-part></tp:taxon-name>, <tp:taxon-name><tp:taxon-name-part taxon-name-part-type="subfamilia">Orthopelmatinae</tp:taxon-name-part></tp:taxon-name> y <tp:taxon-name><tp:taxon-name-part taxon-name-part-type="subfamilia">Tryphoninae</tp:taxon-name-part></tp:taxon-name></article-title><source>Boletin de la Asociacion Espanola de Entomologia</source><volume>35</volume><fpage>113</fpage><lpage>155</lpage></element-citation></ref><ref id="B374694"><element-citation xmlns:xlink="http://www.w3.org/1999/xlink" publication-type="article" xlink:type="simple"><person-group person-group-type="author"><name name-style="western"><surname>Bauer</surname><given-names>R.</given-names></name></person-group><year>2002</year><article-title>Bemerkungen ueber die Ichneumoniden der Alpen. Teil IV (<tp:taxon-name><tp:taxon-name-part taxon-name-part-type="ordo">Hymenoptera</tp:taxon-name-part></tp:taxon-name>, <tp:taxon-name><tp:taxon-name-part taxon-name-part-type="familia">Ichneumonidae</tp:taxon-name-part></tp:taxon-name>)</article-title><source>Entomofauna</source><volume>23</volume><fpage>93</fpage><lpage>107</lpage></element-citation></ref><ref id="B426229"><element-citation xmlns:xlink="http://www.w3.org/1999/xlink" publication-type="article" xlink:type="simple"><person-group person-group-type="author"><name name-style="western"><surname>Kolarov</surname><given-names>J.</given-names></name><name name-style="western"><surname>Gürbüz</surname><given-names>M. F.</given-names></name></person-group><year>2010</year><article-title>A study of <tp:taxon-name><tp:taxon-name-part taxon-name-part-type="subfamilia">Acaenitinae</tp:taxon-name-part></tp:taxon-name> (<tp:taxon-name><tp:taxon-name-part taxon-name-part-type="ordo">Hymenoptera</tp:taxon-name-part></tp:taxon-name>: <tp:taxon-name><tp:taxon-name-part taxon-name-part-type="familia">Ichneumonidae</tp:taxon-name-part></tp:taxon-name>) from Turkey, with description of a new species</article-title><source>Entomological News</source><volume>121</volume><fpage>53</fpage><lpage>58</lpage><pub-id pub-id-type="doi">10.3157/021.121.0110</pub-id></element-citation></ref></ref-list></tp:taxon-treatment>
